# Supplementary material for: Cell cycle regulation has shaped replication origins in budding yeast
Source: Nat Struct Mol Biol. 2025 Jun 30;32(9):1697–707. doi: 10.1038/s41594-025-01591-9 (PMC12440816; doi:10.1038/s41594-025-01591-9)
Supplement: Supplementary file 4 — MCM diffusion simulations. [file 41594_2025_1591_MOESM4_ESM.zip]

Archive with 6 entries (5 files):
- mcm_diffusion_simulations-main/
- mcm_diffusion_simulations-main/LICENSE
- mcm_diffusion_simulations-main/MCMDH_yeild_vs_separation_3.m
- mcm_diffusion_simulations-main/Sim_trajectory_1.m
- mcm_diffusion_simulations-main/meeting_time_distribution_2.m
- mcm_diffusion_simulations-main/readme.md
