# Supplementary material for: Cell cycle regulation has shaped replication origins in budding yeast
Source: Nat Struct Mol Biol. 2025 Jun 30;32(9):1697–707. doi: 10.1038/s41594-025-01591-9 (PMC12440816; doi:10.1038/s41594-025-01591-9)
Supplement: Supplementary file 4 — MCM diffusion simulations. [file 41594_2025_1591_MOESM4_ESM.zip › mcm_diffusion_simulations-main/readme.md]

Simulations to predict MCMDH yield as a function of separation of origins of replication sites onto the DNA

Written and Tested using MATLAB 2023a in Windows 10 and MacOS

Requirements
-MATLAB parallel computing toolbox

Setup and installation
- The codes are readily executable

Typical time to run the codes
- 120 seconds (Macbook pro M2, 10 cores CPU)
