# Supplementary material for: Cell cycle regulation has shaped replication origins in budding yeast
Source: Nat Struct Mol Biol. 2025 Jun 30;32(9):1697–707. doi: 10.1038/s41594-025-01591-9 (PMC12440816; doi:10.1038/s41594-025-01591-9)
Supplement: Supplementary file 6 — Fig. 1e and f: statistical source data; Fig. 1g: negative-stain EM. [file 41594_2025_1591_MOESM6_ESM.xlsx]

## Sheet: Fig.1e and 1f
User: USER
Path: C:\Program Files\BMG\PHERAstar\User\Data\
Test ID: 2253
Test Name: Gideon MCM
Date: 7/3/2023
Time: 11:11:59 AM
Luminescence
Content	Well Row	Well Col	Raw Data (LUM plus)	Blank corrected based on Raw Data (LUM plus)
Blank B	H	1	965
Sample X1	G	1	507289	506324	WT	71.9906	ATP
Sample X2	G	2	505280	504315	WT	71.7049
Sample X3	G	3	426105	425140	WT	60.4476
Sample X4	G	4	32823	31858	Orc2_deltaN	4.52966
Sample X5	G	5	31662	30697	Orc2_deltaN	4.36459
Sample X6	G	6	34924	33959	Orc2_deltaN	4.82839
Sample X7	G	7	1137714	1136749	WT	161.626	ATPgS
Sample X8	G	8	1141999	1141034	WT	162.235
Sample X9	G	9	1116303	1115338	WT	158.582
Sample X10	G	10	969360	968395	Orc2_deltaN	137.689
Sample X11	G	11	939670	938705	Orc2_deltaN	133.468
Sample X12	G	12	999732	998767	Orc2_deltaN	142.007
Standard S1	H	2	626	-339
Standard S2	H	3	523	-442
Standard S3	H	4	285	-680
Standard S4	H	5	2306	1341		0.419971	1341
Standard S5	H	6	6076	5111		1.04993	5111
Standard S6	H	7	15701	14736		2.62482	14736
Standard S7	H	8	39858	38893		6.56205	38893
Standard S8	H	9	106147	105182		16.4051	105182
Standard S9	H	10	300302	299337		41.0128	299337
Standard S10	H	11	817116	816151		102.532	816151
Standard S11	H	12	1764908	1763943		256.33	1763943

## Sheet: Fig.1g
	Figure 1g - MO formation assay
					Number of averageable particles
	Origin	ORC	CDK	Micrographs	Total MCM-containing particles	MO	% MO
	ARS1	WT ORC	- CDK	156	6159	680	0.110408
	ARS1	Orc2∆N	- CDK	167	5733	Not detected	0
