# Supplementary material for: Cell cycle regulation has shaped replication origins in budding yeast
Source: Nat Struct Mol Biol. 2025 Jun 30;32(9):1697–707. doi: 10.1038/s41594-025-01591-9 (PMC12440816; doi:10.1038/s41594-025-01591-9)
Supplement: Supplementary file 7 — Fig. 2b,f,g: statistical source data. [file 41594_2025_1591_MOESM7_ESM.xlsx]

## Sheet: Fig.2g
User: USER
Path: C:\Program Files (x86)\BMG\PHERAstar\User\Data
Test ID: 124
Test Name: 96 Luciferase (Glow)
Date: 31/05/2024
Time: 11:25:43
Luminescence
Well	Content	Blank corrected based on Raw Data (LUM plus)
A01	Sample X1	1340	0.227374	0.183464	90 bp
A02	Sample X2	1448	0.363798	0.19825
A03	Sample X3	1718	0.582077	0.235217
A04	Sample X4	2461	0.931323	0.336943
A05	Sample X5	3875	1.49012	0.530538
A06	Sample X6	6242	2.38419	0.854612
A07	Sample X7	9611	3.8147	1.31587
A08	Sample X8	23358	6.10352	3.19802
A09	Sample X9	46432	9.76562	6.35715
A10	Sample X10	95816	15.625	13.1185
A11	Sample X11	114727	25	15.7076
A12	Sample X12	136814	40	18.7316
B01	Sample X13	1379	0.227374	0.188803	90 bp
B02	Sample X14	1465	0.363798	0.200578
B03	Sample X15	1737	0.582077	0.237818
B04	Sample X16	2550	0.931323	0.349129
B05	Sample X17	3839	1.49012	0.52561
B06	Sample X18	5941	2.38419	0.813401
B07	Sample X19	11144	3.8147	1.52576
B08	Sample X20	22713	6.10352	3.10971
B09	Sample X21	48662	9.76562	6.66247
B10	Sample X22	103885	15.625	14.2232
B11	Sample X23	130085	25	17.8103
B12	Sample X24	152581	40	20.8903
C01	Sample X25	1280	0.227374	0.175249	90 bp
C02	Sample X26	1502	0.363798	0.205644
C03	Sample X27	1850	0.582077	0.253289
C04	Sample X28	2595	0.931323	0.35529
C05	Sample X29	4169	1.49012	0.570791
C06	Sample X30	7049	2.38419	0.965101
C07	Sample X31	11938	3.8147	1.63447
C08	Sample X32	23735	6.10352	3.24963
C09	Sample X33	49251	9.76562	6.74311
C10	Sample X34	101517	15.625	13.899
C11	Sample X35	130777	25	17.9051
C12	Sample X36	157445	40	21.5563
D01	Sample X37	1449	0.227374	0.198387	90 bp_B2
D02	Sample X38	1507	0.363798	0.206328
D03	Sample X39	1682	0.582077	0.230288
D04	Sample X40	2067	0.931323	0.282999
D05	Sample X41	2705	1.49012	0.37035
D06	Sample X42	3778	2.38419	0.517258
D07	Sample X43	5632	3.8147	0.771095
D08	Sample X44	8454	6.10352	1.15746
D09	Sample X45	10998	9.76562	1.50577
D10	Sample X46	13702	15.625	1.87598
D11	Sample X47	15310	25	2.09614
D12	Sample X48	17316	40	2.37079
E01	Sample X49	1488	0.227374	0.203727	90 bp_B2
E02	Sample X50	1640	0.363798	0.224538
E03	Sample X51	1793	0.582077	0.245485
E04	Sample X52	2043	0.931323	0.279714
E05	Sample X53	2971	1.49012	0.406769
E06	Sample X54	4015	2.38419	0.549706
E07	Sample X55	5767	3.8147	0.789578
E08	Sample X56	8828	6.10352	1.20867
E09	Sample X57	11420	9.76562	1.56355
E10	Sample X58	13295	15.625	1.82026
E11	Sample X59	15278	25	2.09176
E12	Sample X60	16766	40	2.29549
F01	Sample X61	1789	0.227374	0.244938	90 bp_B2
F02	Sample X62	1670	0.363798	0.228645
F03	Sample X63	1764	0.582077	0.241515
F04	Sample X64	2052	0.931323	0.280946
F05	Sample X65	2684	1.49012	0.367475
F06	Sample X66	4226	2.38419	0.578595
F07	Sample X67	6025	3.8147	0.824902
F08	Sample X68	8355	6.10352	1.14391
F09	Sample X69	10594	9.76562	1.45046
F10	Sample X70	13632	15.625	1.8664
F11	Sample X71	15398	25	2.10819
F12	Sample X72	16501	40	2.2592
G01	Sample X73	1249	0	0.171005	90 bp
G02	Sample X74	1425	0	0.195101
G03	Sample X75	1162	0	0.159093
G04	Sample X76	1266	0.142109	0.173332	90 bp
G05	Sample X77	1453	0.142109	0.198935
G06	Sample X78	1568	0.142109	0.21468
G07	Sample X79	2385	0	0.326538	90 bp_B2
G08	Sample X80	1641	0	0.224674
G09	Sample X81	1666	0	0.228097
G10	Sample X82	2073	0.142109	0.283821	90 bp_B2
G11	Sample X83	2305	0.142109	0.315585
G12	Sample X84	2637	0.142109	0.36104
H01	Blank B
H02	Standard S1	96		0.0268781	96
H03	Standard S2	269		0.0671954	269
H04	Standard S3	744		0.167988	744
H05	Standard S4	2043		0.419971	2043
H06	Standard S5	5721		1.04993	5721
H07	Standard S6	15554		2.62482	15554
H08	Standard S7	43147		6.56205	43147
H09	Standard S8	112831		16.4051	112831
H10	Standard S9	301413		41.0128	301413
H11	Standard S10	807634		102.532	807634
H12	Standard S11	1849036		256.33	1849036

## Sheet: Fig.2f
Content	Well Row	Well Col	Raw Data (LUM plus)	Blank corrected based on Raw Data (LUM plus)
Blank B	F	1	1183			ARS317	RIP
Sample X1	A	1	349571	348388		49.9095	37.9226
Sample X2	A	2	337712	336529		48.2106	38.4014
Sample X3	A	3	375620	374437		53.6412	38.7431
Sample X4	A	4	54002	52819		7.56676	1.14148
Sample X5	A	5	52825	51642		7.39814	1.17672
Sample X6	A	6	50837	49654		7.11335	1.07401
Sample X7	A	7	424628	423445		60.662	34.6195
Sample X8	A	8	416911	415728		59.5565	33.9705
Sample X9	A	9	413865	412682		59.1201	33.11
Sample X10	A	10	127947	126764		18.16	5.36259
Sample X11	A	11	159352	158169		22.659	5.3282
Sample X12	A	12	125683	124500		17.8357	5.72775
Sample X13	B	1	310140	308957		44.2606	33.2962
Sample X14	B	2	305283	304100		43.5648	32.4504
Sample X15	B	3	299666	298483		42.7602	35.1768
Sample X16	B	4	242556	241373		34.5787	15.4046
Sample X17	B	5	230577	229394		32.8626	15.7478
Sample X18	B	6	234149	232966		33.3743	14.1522
Sample X19	B	7	265898	264715		37.9226
Sample X20	B	8	269240	268057		38.4014
Sample X21	B	9	271625	270442		38.7431
Sample X22	B	10	9151	7968		1.14148
Sample X23	B	11	9397	8214		1.17672
Sample X24	B	12	8680	7497		1.07401
Sample X25	C	1	242841	241658		34.6195
Sample X26	C	2	238311	237128		33.9705
Sample X27	C	3	232304	231121		33.11
Sample X28	C	4	38616	37433		5.36259
Sample X29	C	5	38376	37193		5.3282
Sample X30	C	6	41165	39982		5.72775
Sample X31	C	7	233604	232421		33.2962
Sample X32	C	8	227700	226517		32.4504
Sample X33	C	9	246731	245548		35.1768
Sample X34	C	10	108713	107530		15.4046
Sample X35	C	11	111109	109926		15.7478
Sample X36	C	12	99971	98788		14.1522
Sample X37	D	1	169950	168767	One WT	24.1773	80.8181	92.2729
Sample X38	D	2	172427	171244		24.5321	81.3872	91.7747
Sample X39	D	3	161218	160035		22.9263	78.9187	86.3597
Sample X40	D	4	19877	18694	One WT+CDK	2.67807	37.8835	2.59727
Sample X41	D	5	20952	19769		2.83207	38.9786	2.32265
Sample X42	D	6	19762	18579		2.6616	36.8661	2.31706
Sample X43	D	7	29085	27902	One Orc2deltaN	3.99719	119.276	10.4222
Sample X44	D	8	30852	29669		4.25033	124.258	11.2476
Sample X45	D	9	29813	28630		4.10148	123.951	10.0375
Sample X46	D	10	20531	19348	One Orc2deltaN+CDK	2.77176	39.5069	2.70701
Sample X47	D	11	20264	19081		2.73351	35.9783	2.62492
Sample X48	D	12	19604	18421		2.63896	33.1216	2.68681
Sample X49	E	1	565326	564143	90bp WT	80.8181
Sample X50	E	2	569298	568115		81.3872
Sample X51	E	3	552067	550884		78.9187
Sample X52	E	4	265625	264442	90bp WT+CDK	37.8835
Sample X53	E	5	273269	272086		38.9786
Sample X54	E	6	258523	257340		36.8661
Sample X55	E	7	833780	832597	90bp Orc2deltaN	119.276
Sample X56	E	8	868553	867370		124.258
Sample X57	E	9	866413	865230		123.951
Sample X58	E	10	276957	275774	90bp Orc2deltaN+CDK	39.5069
Sample X59	E	11	252326	251143		35.9783
Sample X60	E	12	232385	231202		33.1216
Sample X61	G	1	645285	644102	90bp_B2 WT	92.2729
Sample X62	G	2	641807	640624		91.7747
Sample X63	G	3	604008	602825		86.3597
Sample X64	G	4	19313	18130	90bp_B2 WT+CDK	2.59727
Sample X65	G	5	17396	16213		2.32265
Sample X66	G	6	17357	16174		2.31706
Sample X67	G	7	73934	72751	90bp_B2 Orc2deltaN	10.4222
Sample X68	G	8	79696	78513		11.2476
Sample X69	G	9	71249	70066		10.0375
Sample X70	G	10	20079	18896	90bp_B2 Orc2deltaN+CDK	2.70701
Sample X71	G	11	19506	18323		2.62492
Sample X72	G	12	19938	18755		2.68681
Standard S1	F	2	1565	382		0.0268781	382
Standard S2	F	3	1637	454		0.0671954	454
Standard S3	F	4	1577	394		0.167988	394
Standard S4	F	5	2807	1624		0.419971	1624
Standard S5	F	6	6081	4898		1.04993	4898
Standard S6	F	7	16584	15401		2.62482	15401
Standard S7	F	8	41071	39888		6.56205	39888
Standard S8	F	9	117610	116427		16.4051	116427
Standard S9	F	10	299128	297945		41.0128	297945
Standard S10	F	11	768725	767542		102.532	767542
Standard S11	F	12	1767934	1766751		256.33	1766751

## Sheet: Fig.2b
Content	Well Row	Well Col	Raw Data (LUM plus)	Blank corrected based on Raw Data (LUM plus)
Blank B	G	1	94
Sample X1	A	1	36422	36328	No	5.48894	5.25686	4.83183	WT
Sample X2	A	2	370248	370154	One	55.928	59.8574	59.3915
Sample X3	A	3	363917	363823	10 bp	54.9714	61.8985	56.2013
Sample X4	A	4	461657	461563	25 bp	69.7394	66.3423	64.1363
Sample X5	A	5	546408	546314	50 bp	82.5447	73.9337	76.2755
Sample X6	A	6	157843	157749	60 bp	23.8349	23.926	24.3109
Sample X7	A	7	1048526	1048432	70 bp	158.412	156.75	162.734
Sample X8	A	8	1096740	1096646	80 bp	165.697	162.032	156.614
Sample X9	A	9	1026918	1026824	90 bp	155.147	125.872	125.477
Sample X10	A	10	1061412	1061318	100 bp	160.359	175.656	167.211
Sample X11	A	11	1014335	1014241	300 bp	153.246	149.992	146.438
Sample X12	A	12	479540	479446	Ars1	72.4414	71.4727	71.0953
Sample X13	B	1	34886	34792	No	5.25686
Sample X14	B	2	396254	396160	One	59.8574
Sample X15	B	3	409763	409669	10 bp	61.8985
Sample X16	B	4	439174	439080	25 bp	66.3423
Sample X17	B	5	489417	489323	50 bp	73.9337
Sample X18	B	6	158446	158352	60 bp	23.926
Sample X19	B	7	1037528	1037434	70 bp	156.75
Sample X20	B	8	1072484	1072390	80 bp	162.032
Sample X21	B	9	833167	833073	90 bp	125.872
Sample X22	B	10	1162657	1162563	100 bp	175.656
Sample X23	B	11	992801	992707	300 bp	149.992
Sample X24	B	12	473129	473035	Ars1	71.4727
Sample X25	C	1	32073	31979	No	4.83183
Sample X26	C	2	393171	393077	One	59.3915
Sample X27	C	3	372057	371963	10 bp	56.2013
Sample X28	C	4	424574	424480	25 bp	64.1363
Sample X29	C	5	504916	504822	50 bp	76.2755
Sample X30	C	6	160993	160899	60 bp	24.3109
Sample X31	C	7	1077130	1077036	70 bp	162.734
Sample X32	C	8	1036630	1036536	80 bp	156.614
Sample X33	C	9	830554	830460	90 bp	125.477
Sample X34	C	10	1106763	1106669	100 bp	167.211
Sample X35	C	11	969276	969182	300 bp	146.438
Sample X36	C	12	470631	470537	Ars1	71.0953
Sample X37	D	1	8369	8275	No	1.2503	1.17007	1.04769	Orc2deltaN
Sample X38	D	2	49670	49576	One	7.49063	9.24196	6.98099
Sample X39	D	3	319558	319464	10 bp	48.2691	47.8193	48.7631
Sample X40	D	4	410395	410301	25 bp	61.994	60.7322	60.3042
Sample X41	D	5	579948	579854	50 bp	87.6124	83.3251	84.9149
Sample X42	D	6	278082	277988	60 bp	42.0023	41.9225	39.4317
Sample X43	D	7	1004481	1004387	70 bp	151.757	138.999	153.667
Sample X44	D	8	1068287	1068193	80 bp	161.397	159.434	151.112
Sample X45	D	9	1045386	1045292	90 bp	157.937	159.941	152.551
Sample X46	D	10	1109753	1109659	100 bp	167.663	167.625	159.334
Sample X47	D	11	742385	742291	300 bp	112.156	113.721	112.192
Sample X48	D	12	59683	59589	Ars1	9.00354	9.34637	7.41131
Sample X49	E	1	7838	7744	No	1.17007
Sample X50	E	2	61261	61167	One	9.24196
Sample X51	E	3	316581	316487	10 bp	47.8193
Sample X52	E	4	402044	401950	25 bp	60.7322
Sample X53	E	5	551573	551479	50 bp	83.3251
Sample X54	E	6	277554	277460	60 bp	41.9225
Sample X55	E	7	920043	919949	70 bp	138.999
Sample X56	E	8	1055291	1055197	80 bp	159.434
Sample X57	E	9	1058647	1058553	90 bp	159.941
Sample X58	E	10	1109501	1109407	100 bp	167.625
Sample X59	E	11	752744	752650	300 bp	113.721
Sample X60	E	12	61952	61858	Ars1	9.34637
Sample X61	F	1	7028	6934	No	1.04769
Sample X62	F	2	46297	46203	One	6.98099
Sample X63	F	3	322828	322734	10 bp	48.7631
Sample X64	F	4	399211	399117	25 bp	60.3042
Sample X65	F	5	562095	562001	50 bp	84.9149
Sample X66	F	6	261069	260975	60 bp	39.4317
Sample X67	F	7	1017123	1017029	70 bp	153.667
Sample X68	F	8	1000212	1000118	80 bp	151.112
Sample X69	F	9	1009736	1009642	90 bp	152.551
Sample X70	F	10	1054631	1054537	100 bp	159.334
Sample X71	F	11	742626	742532	300 bp	112.192
Sample X72	F	12	49145	49051	Ars1	7.41131
Standard S1	G	2	263	169		0.0268781	169
Standard S2	G	3	626	532		0.0671954	532
Standard S3	G	4	1116	1022		0.167988	1022
Standard S4	G	5	1957	1863		0.419971	1863
Standard S5	G	6	4517	4423		1.04993	4423
Standard S6	G	7	11096	11002		2.62482	11002
Standard S7	G	8	26970	26876		6.56205	26876
Standard S8	G	9	84224	84130		16.4051	84130
Standard S9	G	10	227815	227721		41.0128	227721
Standard S10	G	11	648322	648228		102.532	648228
Standard S11	G	12	1717807	1717713		256.33	1717713
