# Supplementary material for: Cell cycle regulation has shaped replication origins in budding yeast
Source: Nat Struct Mol Biol. 2025 Jun 30;32(9):1697–707. doi: 10.1038/s41594-025-01591-9 (PMC12440816; doi:10.1038/s41594-025-01591-9)
Supplement: Supplementary file 9 — Fig. 3b,d,e: statistical source data. [file 41594_2025_1591_MOESM9_ESM.xlsx]

## Sheet: Fig.3bi
Content	Well Row	Well Col	Raw Data (LUM plus)	Blank corrected based on Raw Data (LUM plus)
Blank B	G	1	0
Sample X1	A	1	56782	56782	No site	7.68831	WT
Sample X2	A	2	379370	379370	One site	51.3669
Sample X3	A	3	345132	345132	10 bp	46.731
Sample X4	A	4	302337	302337	12 bp	40.9366
Sample X5	A	5	340370	340370	25 bp	46.0863
Sample X6	A	6	390326	390326	50 bp	52.8503
Sample X7	A	7	993020	993020	70 bp	134.455
Sample X8	A	8	986839	986839	80 bp	133.618
Sample X9	A	9	802858	802858	90 bp	108.707
Sample X10	A	10	823071	823071	100 bp	111.444
Sample X11	A	11	740334	740334	300 bp	100.242
Sample X12	A	12	544147	544147	ARS1	73.6777
Sample X13	B	1	54378	54378	No site	7.36281
Sample X14	B	2	384343	384343	One site	52.0402
Sample X15	B	3	328988	328988	10 bp	44.5451
Sample X16	B	4	312851	312851	12 bp	42.3602
Sample X17	B	5	315650	315650	25 bp	42.7392
Sample X18	B	6	413597	413597	50 bp	56.0012
Sample X19	B	7	939544	939544	70 bp	127.215
Sample X20	B	8	972505	972505	80 bp	131.678
Sample X21	B	9	787759	787759	90 bp	106.663
Sample X22	B	10	877756	877756	100 bp	118.849
Sample X23	B	11	735355	735355	300 bp	99.5674
Sample X24	B	12	580444	580444	ARS1	78.5924
Sample X25	C	1	52859	52859	No site	7.15713
Sample X26	C	2	377732	377732	One site	51.1451
Sample X27	C	3	345486	345486	10 bp	46.779
Sample X28	C	4	295099	295099	12 bp	39.9565
Sample X29	C	5	301763	301763	25 bp	40.8588
Sample X30	C	6	412143	412143	50 bp	55.8043
Sample X31	C	7	920726	920726	70 bp	124.667
Sample X32	C	8	926950	926950	80 bp	125.509
Sample X33	C	9	823860	823860	90 bp	111.551
Sample X34	C	10	898545	898545	100 bp	121.663
Sample X35	C	11	748741	748741	300 bp	101.38
Sample X36	C	12	511911	511911	ARS1	69.313
Sample X37	D	1	4402	4402	No site	0.596033	WT+CDK
Sample X38	D	2	31305	31305	One site	4.23871
Sample X39	D	3	38938	38938	10 bp	5.27222
Sample X40	D	4	21252	21252	12 bp	2.87753
Sample X41	D	5	43331	43331	25 bp	5.86704
Sample X42	D	6	47152	47152	50 bp	6.3844
Sample X43	D	7	266519	266519	70 bp	36.0868
Sample X44	D	8	491568	491568	80 bp	66.5585
Sample X45	D	9	587500	587500	90 bp	79.5478
Sample X46	D	10	459542	459542	100 bp	62.2222
Sample X47	D	11	113142	113142	300 bp	15.3195
Sample X48	D	12	43719	43719	ARS1	5.91957
Sample X49	E	1	4460	4460	No site	0.603886
Sample X50	E	2	32746	32746	One site	4.43382
Sample X51	E	3	39066	39066	10 bp	5.28955
Sample X52	E	4	21621	21621	12 bp	2.92749
Sample X53	E	5	42384	42384	25 bp	5.73881
Sample X54	E	6	47457	47457	50 bp	6.4257
Sample X55	E	7	264359	264359	70 bp	35.7943
Sample X56	E	8	466889	466889	80 bp	63.217
Sample X57	E	9	565199	565199	90 bp	76.5282
Sample X58	E	10	447984	447984	100 bp	60.6572
Sample X59	E	11	111412	111412	300 bp	15.0852
Sample X60	E	12	41906	41906	ARS1	5.67409
Sample X61	F	1	4024	4024	No site	0.544851
Sample X62	F	2	30910	30910	One site	4.18523
Sample X63	F	3	37818	37818	10 bp	5.12057
Sample X64	F	4	20771	20771	12 bp	2.8124
Sample X65	F	5	41776	41776	25 bp	5.65649
Sample X66	F	6	44244	44244	50 bp	5.99066
Sample X67	F	7	255595	255595	70 bp	34.6077
Sample X68	F	8	460846	460846	80 bp	62.3988
Sample X69	F	9	548781	548781	90 bp	74.3052
Sample X70	F	10	426704	426704	100 bp	57.7759
Sample X71	F	11	105330	105330	300 bp	14.2617
Sample X72	F	12	42021	42021	ARS1	5.68966
Standard S1	G	2	216	216		0.0268781	216
Standard S2	G	3	513	513		0.0671954	513
Standard S3	G	4	1278	1278		0.167988	1278
Standard S4	G	5	3112	3112		0.419971	3112
Standard S5	G	6	8011	8011		1.04993	8011
Standard S6	G	7	19780	19780		2.62482	19780
Standard S7	G	8	51145	51145		6.56205	51145
Standard S8	G	9	130464	130464		16.4051	130464
Standard S9	G	10	324920	324920		41.0128	324920
Standard S10	G	11	784550	784550		102.532	784550
Standard S11	G	12	1878021	1878021		256.33	1878021

## Sheet: Fig.3bii
	Figure 3 b (ii) - MCM-DH formation assay
					Number of averageable particles
	Origin	ORC	CDK	Micrographs	Total MCM-containing particles	DH	% DH
	ARS1	WT ORC	- CDK	136	3531	853	0.483149
	ARS1	WT ORC	+ CDK	184	4748	46	0.0193766
	90 bp	WT ORC	- CDK	121	3392	594	0.350236
	90 bp	WT ORC	+ CDK	121	4587	461	0.201003

## Sheet: Fig.3d_rawdatset1
	Block Type	384-Well Block
	Calibration Background is expired	No
	Calibration Background performed on	08-05-2021
	Calibration Normalization FAM-ROX is expired	No
	Calibration Normalization FAM-ROX performed on	08-05-2021
	Calibration Normalization VIC-ROX is expired	No
	Calibration Normalization VIC-ROX performed on	08-05-2021
	Calibration Pure Dye FAM is expired	No
	Calibration Pure Dye FAM performed on	08-05-2021
	Calibration Pure Dye NED is expired	No
	Calibration Pure Dye NED performed on	08-05-2021
	Calibration Pure Dye ROX is expired	No
	Calibration Pure Dye ROX performed on	08-05-2021
	Calibration Pure Dye SYBR is expired	No
	Calibration Pure Dye SYBR performed on	08-05-2021
	Calibration Pure Dye TAMRA is expired	No
	Calibration Pure Dye TAMRA performed on	08-05-2021
	Calibration Pure Dye VIC is expired	No
	Calibration Pure Dye VIC performed on	08-05-2021
	Calibration ROI is expired	No
	Calibration ROI performed on	08-05-2021
	Calibration Uniformity is expired	No
	Calibration Uniformity performed on	08-05-2021
	Chemistry	SYBR_GREEN
	Date Created	2021-08-20 16:03:19 PM BST
	Experiment Barcode
	Experiment Comment
	Experiment File Name	C:\Applied Biosystems\QuantStudio 6 and 7 Flex Software\User Files\experiments\Chew Theng\2021-08-20 142228.eds
	Experiment Name	2021-08-20 142228
	Experiment Run End Time	2021-08-20 15:09:33 PM BST
	Experiment Type	Standard Curve
	Instrument Name	278860391
	Instrument Serial Number	278860391
	Instrument Type	QuantStudio(TM) 6 Flex System
	Passive Reference	ROX
	Quantification Cycle Method	Ct
	Signal Smoothing On	true
	Stage/ Cycle where Analysis is performed	Stage 2, Step 2
	User Name
	Well Position	Sample Name	Target Name	Task	CT	Ct Mean
	A1	-abglu	General	UNKNOWN	28.026	28.3104	0.530998	0.725999
	A2	-abglu	General	UNKNOWN	28.429	28.3104	0.892
	A3	-abglu	General	UNKNOWN	28.466	28.3104	0.754999
	A4	-abgal	General	UNKNOWN	29.005	29.0054	0.993999	1.019	0.268	0.83047
	A5	-abgal	General	UNKNOWN	29.106	29.0054	1.307		0.581002	0.668499
	A6	-abgal	General	UNKNOWN	29.138	29.0054	0.756001		0.0300013	0.979419
	A7	a1glu	General	UNKNOWN	28.501	28.7352	0.574999	0.592333
	A8	a1glu	General	UNKNOWN	28.597	28.7352	0.617001
	A9	a1glu	General	UNKNOWN	28.515	28.7352	0.584999
	A10	a1gal	General	UNKNOWN	29.624	29.1918	0.947001	0.735667	0.354668	0.78205
	A11	a1gal	General	UNKNOWN	29.205	29.1918	0.521999		-0.0703335	1.04996
	A12	a1gal	General	UNKNOWN	29.33	29.1918	0.738001		0.145668	0.903961
	A13	317glu	General	UNKNOWN	24.398	28.3205		0.0150003
	A14	317glu	General	UNKNOWN	28.389	28.3205	0.191
	A15	317glu	General	UNKNOWN	28.042	28.3205	-0.160999
	A16	317gal	General	UNKNOWN	28.308	28.7335	-0.0769997	-0.0999997	-0.092	1.06585
	A17	317gal	General	UNKNOWN	28.036	28.7335	-0.107		-0.122001	1.08824
	A18	317gal	General	UNKNOWN	28.423	28.7335	-0.115999		-0.131	1.09505
	A19	70glu	General	UNKNOWN	28.804	28.8629	0.235001	0.404667
	A20	70glu	General	UNKNOWN	28.883	28.8629	0.619999
	A21	70glu	General	UNKNOWN	28.673	28.8629	0.359001
	A22	70gal	General	UNKNOWN	28.951	28.8699	1.462	0.876001
	A23	70gal	General	UNKNOWN	28.882	28.8699	0.551001
	A24	70gal	General	UNKNOWN	28.745	28.8699	0.615002
	B1	80glu	General	UNKNOWN	28.79	28.5703	0.516001	0.878333
	B2	80glu	General	UNKNOWN	28.982	28.5703	1.12
	B3	80glu	General	UNKNOWN	28.842	28.5703	0.998999
	B4	80gal	General	UNKNOWN	28.923	28.7275	1.044	0.783
	B5	80gal	General	UNKNOWN	28.89	28.7275	1.11
	B6	80gal	General	UNKNOWN	28.58	28.7275	0.195
	B7	90glu	General	UNKNOWN	29.524	29.1296	0.757999	1.23133
	B8	90glu	General	UNKNOWN	29.283	29.1296	2.361
	B9	90glu	General	UNKNOWN	29.641	29.1296	0.575001
	B10	90gal	General	UNKNOWN	28.942	29.2556	0.403999	0.645999	-0.827334	1.7744
	B11	90gal	General	UNKNOWN	29.05	29.2556	0.640999		-0.590335	1.5056
	B12	90gal	General	UNKNOWN	28.869	29.2556	0.893		-0.338334	1.2643
	B13	water	General	UNKNOWN		37.7044
	B14	water	General	UNKNOWN		37.7044
	B15	water	General	UNKNOWN	37.704	37.7044
	C1	-abglu	ctrl 2	UNKNOWN	27.495	27.6996
	C2	-abglu	ctrl 2	UNKNOWN	27.537	27.6996
	C3	-abglu	ctrl 2	UNKNOWN	27.711	27.6996
	C4	-abgal	ctrl 2	UNKNOWN	28.011	27.9048
	C5	-abgal	ctrl 2	UNKNOWN	27.799	27.9048
	C6	-abgal	ctrl 2	UNKNOWN	28.382	27.9048
	C7	a1glu	ctrl 2	UNKNOWN	27.926	27.8914
	C8	a1glu	ctrl 2	UNKNOWN	27.98	27.8914
	C9	a1glu	ctrl 2	UNKNOWN	27.93	27.8914
	C10	a1gal	ctrl 2	UNKNOWN	28.677	28.398
	C11	a1gal	ctrl 2	UNKNOWN	28.683	28.398
	C12	a1gal	ctrl 2	UNKNOWN	28.592	28.398
	C13	317glu	ctrl 2	UNKNOWN	28.08	28.1944
	C14	317glu	ctrl 2	UNKNOWN	28.198	28.1944
	C15	317glu	ctrl 2	UNKNOWN	28.203	28.1944
	C16	317gal	ctrl 2	UNKNOWN	28.385	28.1628
	C17	317gal	ctrl 2	UNKNOWN	28.143	28.1628
	C18	317gal	ctrl 2	UNKNOWN	28.539	28.1628
	C19	70glu	ctrl 2	UNKNOWN	28.569	28.1894
	C20	70glu	ctrl 2	UNKNOWN	28.263	28.1894
	C21	70glu	ctrl 2	UNKNOWN	28.314	28.1894
	C22	70gal	ctrl 2	UNKNOWN	27.489	28.0525
	C23	70gal	ctrl 2	UNKNOWN	28.331	28.0525
	C24	70gal	ctrl 2	UNKNOWN	28.13	28.0525
	D1	80glu	ctrl 2	UNKNOWN	28.274	27.6482
	D2	80glu	ctrl 2	UNKNOWN	27.862	27.6482
	D3	80glu	ctrl 2	UNKNOWN	27.843	27.6482
	D4	80gal	ctrl 2	UNKNOWN	27.879	27.6527
	D5	80gal	ctrl 2	UNKNOWN	27.78	27.6527
	D6	80gal	ctrl 2	UNKNOWN	28.385	27.6527
	D7	90glu	ctrl 2	UNKNOWN	28.766	28.2203
	D8	90glu	ctrl 2	UNKNOWN	26.922	28.2203
	D9	90glu	ctrl 2	UNKNOWN	29.066	28.2203
	D10	90gal	ctrl 2	UNKNOWN	28.538	28.4307
	D11	90gal	ctrl 2	UNKNOWN	28.409	28.4307
	D12	90gal	ctrl 2	UNKNOWN	27.976	28.4307
	D13	water	ctrl 2	UNKNOWN	34.787	34.7867
	D14	water	ctrl 2	UNKNOWN		34.7867
	D15	water	ctrl 2	UNKNOWN		34.7867

## Sheet: Fig.3d_rawdataset2
	Block Type	384-Well Block
	Calibration Background is expired	No					2nd batch	2021-05-08
	Calibration Background performed on	08-05-2021					1 ng, 0.5 ng
	Calibration Normalization FAM-ROX is expired	No
	Calibration Normalization FAM-ROX performed on	08-05-2021
	Calibration Normalization VIC-ROX is expired	No
	Calibration Normalization VIC-ROX performed on	08-05-2021
	Calibration Pure Dye FAM is expired	No
	Calibration Pure Dye FAM performed on	08-05-2021
	Calibration Pure Dye NED is expired	No
	Calibration Pure Dye NED performed on	08-05-2021
	Calibration Pure Dye ROX is expired	No
	Calibration Pure Dye ROX performed on	08-05-2021
	Calibration Pure Dye SYBR is expired	No
	Calibration Pure Dye SYBR performed on	08-05-2021
	Calibration Pure Dye TAMRA is expired	No
	Calibration Pure Dye TAMRA performed on	08-05-2021
	Calibration Pure Dye VIC is expired	No
	Calibration Pure Dye VIC performed on	08-05-2021
	Calibration ROI is expired	No
	Calibration ROI performed on	08-05-2021
	Calibration Uniformity is expired	No
	Calibration Uniformity performed on	08-05-2021
	Chemistry	SYBR_GREEN
	Date Created	2021-08-11 12:40:09 PM BST
	Experiment Barcode
	Experiment Comment
	Experiment File Name	C:\Applied Biosystems\QuantStudio 6 and 7 Flex Software\User Files\experiments\Chew Theng\2021-08-11 101812.eds
	Experiment Name	2021-08-11 101812
	Experiment Run End Time	2021-08-11 11:06:26 AM BST
	Experiment Type	Standard Curve
	Instrument Name	278860391
	Instrument Serial Number	278860391
	Instrument Type	QuantStudio(TM) 6 Flex System
	Passive Reference	ROX
	Quantification Cycle Method	Ct
	Signal Smoothing On	true
	Stage/ Cycle where Analysis is performed	Stage 2, Step 2
	User Name
	Well Position	Sample Name	Target Name	Task	CT	Ct Mean
1 ng	A1	-abglu	General	UNKNOWN	29.331	29.5275
	A2	-abglu	General	UNKNOWN	29.089	29.5275
	A3	-abglu	General	UNKNOWN	29.132	29.5275
	A4	-abgal	General	UNKNOWN	31.628	31.1333
	A5	-abgal	General	UNKNOWN	31.188	31.1333
	A6	-abgal	General	UNKNOWN	31.215	31.1333
	A7	a1glu	General	UNKNOWN	28.865	29.5076
	A8	a1glu	General	UNKNOWN	28.885	29.5076
	A9	a1glu	General	UNKNOWN	29.043	29.5076
	A10	a1gal	General	UNKNOWN	30.432	30.847
	A11	a1gal	General	UNKNOWN	30.685	30.847
	A12	a1gal	General	UNKNOWN	30.161	30.847
	A13	317glu	General	UNKNOWN	29.463	29.7091
	A14	317glu	General	UNKNOWN	29.331	29.7091
	A15	317glu	General	UNKNOWN	29.819	29.7091
	A16	317gal	General	UNKNOWN	27.358	27.786
	A17	317gal	General	UNKNOWN	27.48	27.786
	A18	317gal	General	UNKNOWN	27.375	27.786
	A19	70GLU	General	UNKNOWN	29.025	29.5508
	A20	70GLU	General	UNKNOWN	28.944	29.5508
	A21	70GLU	General	UNKNOWN	29.47	29.5508
	A22	70gal	General	UNKNOWN	29.967	29.5526
	A23	70gal	General	UNKNOWN	29.792	29.5526
	A24	70gal	General	UNKNOWN	29.003	29.5526
	B1	80glu	General	UNKNOWN	28.02	28.6425
	B2	80glu	General	UNKNOWN	28.214	28.6425
	B3	80glu	General	UNKNOWN	28.629	28.6425
	B4	80gal	General	UNKNOWN	27.891	27.9756
	B5	80gal	General	UNKNOWN	27.534	27.9756
	B6	80gal	General	UNKNOWN	26.291	27.9756
	B7	90glu	General	UNKNOWN	27.74	27.7872
	B8	90glu	General	UNKNOWN	27.492	27.7872
	B9	90glu	General	UNKNOWN	27.424	27.7872
	B10	90gal	General	UNKNOWN	29.722	30.336
	B11	90gal	General	UNKNOWN	30.465	30.336
	B12	90gal	General	UNKNOWN	30.36	30.336
	B13	water	General	UNKNOWN	35.092	34.5965
	B14	water	General	UNKNOWN	36.389	34.5965
	B15	water	General	UNKNOWN	32.309	34.5965
	C1	-abglu	ctrl 1	UNKNOWN	35.42	33.0143
	C2	-abglu	ctrl 1	UNKNOWN	33.944	33.0143
	C3	-abglu	ctrl 1	UNKNOWN	35.516	33.0143
	C4	-abgal	ctrl 1	UNKNOWN	37.578	38.43
	C5	-abgal	ctrl 1	UNKNOWN	37.842	38.43
	C6	-abgal	ctrl 1	UNKNOWN	37.084	38.43
	C7	a1glu	ctrl 1	UNKNOWN	36.984	37.2129
	C8	a1glu	ctrl 1	UNKNOWN	36.239	37.2129
	C9	a1glu	ctrl 1	UNKNOWN	36.693	37.2129
	C10	a1gal	ctrl 1	UNKNOWN	38.322	37.9456
	C11	a1gal	ctrl 1	UNKNOWN	37.448	37.9456
	C12	a1gal	ctrl 1	UNKNOWN	37.72	37.9456
	C13	317glu	ctrl 1	UNKNOWN	37.233	37.878
	C14	317glu	ctrl 1	UNKNOWN	37.069	37.878
	C15	317glu	ctrl 1	UNKNOWN	37.861	37.878
	C16	317gal	ctrl 1	UNKNOWN	35.674	35.594
	C17	317gal	ctrl 1	UNKNOWN	34.745	35.594
	C18	317gal	ctrl 1	UNKNOWN	35.376	35.594
	C19	70GLU	ctrl 1	UNKNOWN	36.352	25.4652
	C20	70GLU	ctrl 1	UNKNOWN	36.666	25.4652
	C21	70GLU	ctrl 1	UNKNOWN	27.172	25.4652
	C22	70gal	ctrl 1	UNKNOWN	37.175	32.8728
	C23	70gal	ctrl 1	UNKNOWN	37.592	32.8728
	C24	70gal	ctrl 1	UNKNOWN	36.808	32.8728
	D1	80glu	ctrl 1	UNKNOWN	34.858	34.5267
	D2	80glu	ctrl 1	UNKNOWN	34.187	34.5267
	D3	80glu	ctrl 1	UNKNOWN	31.918	34.5267
	D4	80gal	ctrl 1	UNKNOWN	31.427	34.6552
	D5	80gal	ctrl 1	UNKNOWN	33.571	34.6552
	D6	80gal	ctrl 1	UNKNOWN	34.365	34.6552
	D7	90glu	ctrl 1	UNKNOWN	33.861	33.6796
	D8	90glu	ctrl 1	UNKNOWN	28.89	33.6796
	D9	90glu	ctrl 1	UNKNOWN	34.309	33.6796
	D10	90gal	ctrl 1	UNKNOWN	39.091	38.7822
	D11	90gal	ctrl 1	UNKNOWN	38.159	38.7822
	D12	90gal	ctrl 1	UNKNOWN	39.234	38.7822
	D13	water	ctrl 1	UNKNOWN
	D14	water	ctrl 1	UNKNOWN
	D15	water	ctrl 1	UNKNOWN
	E1	-abglu	ctrl 2	UNKNOWN	27.978	28.6632	1.353	1.149
	E2	-abglu	ctrl 2	UNKNOWN	27.997	28.6632	1.092
	E3	-abglu	ctrl 2	UNKNOWN	28.13	28.6632	1.002
	E4	-abgal	ctrl 2	UNKNOWN	30.526	30.1969	1.102	1.353	-0.046999	1.03311
	E5	-abgal	ctrl 2	UNKNOWN	29.771	30.1969	1.417		0.268	0.83047
	E6	-abgal	ctrl 2	UNKNOWN	29.675	30.1969	1.54		0.391001	0.7626
	E7	a1glu	ctrl 2	UNKNOWN	28.489	28.7683	0.375999	0.881333
	E8	a1glu	ctrl 2	UNKNOWN	27.96	28.7683	0.925001
	E9	a1glu	ctrl 2	UNKNOWN	27.7	28.7683	1.343
	E10	a1gal	ctrl 2	UNKNOWN	29.429	29.8346	1.003	0.959333	0.121665	0.919126
	E11	a1gal	ctrl 2	UNKNOWN	29.637	29.8346	1.048		0.166667	0.890898
	E12	a1gal	ctrl 2	UNKNOWN	29.334	29.8346	0.827		-0.0543334	1.03838
	E13	317glu	ctrl 2	UNKNOWN	28.19	28.6432	1.273	1.25267
	E14	317glu	ctrl 2	UNKNOWN	28.445	28.6432	0.886
	E15	317glu	ctrl 2	UNKNOWN	28.22	28.6432	1.599
	E16	317gal	ctrl 2	UNKNOWN	26.731	27.068	0.626999	0.640333	-0.625668	1.54292
	E17	317gal	ctrl 2	UNKNOWN	26.742	27.068	0.737999		-0.514668	1.42866
	E18	317gal	ctrl 2	UNKNOWN	26.819	27.068	0.556		-0.696667	1.62076
	E19	70GLU	ctrl 2	UNKNOWN	28.841	28.5537	0.184	0.647667
	E20	70GLU	ctrl 2	UNKNOWN	28.546	28.5537	0.398001
	E21	70GLU	ctrl 2	UNKNOWN	28.109	28.5537	1.361
	E22	70gal	ctrl 2	UNKNOWN	29.068	28.7608	0.898998
	E23	70gal	ctrl 2	UNKNOWN	29.332	28.7608	0.459999
	E24	70gal	ctrl 2	UNKNOWN	29.224	28.7608	-0.221001
	F1	80glu	ctrl 2	UNKNOWN	27.636	27.7517	0.384001	0.736001
	F2	80glu	ctrl 2	UNKNOWN	28.21	27.7517	0.00400162
	F3	80glu	ctrl 2	UNKNOWN	26.809	27.7517	1.82
	F4	80gal	ctrl 2	UNKNOWN	26.735	27.1508	1.156
	F5	80gal	ctrl 2	UNKNOWN	26.18	27.1508	1.354
	F6	80gal	ctrl 2	UNKNOWN	26.93	27.1508	-0.639
	F7	90glu	ctrl 2	UNKNOWN	26.478	26.9579	1.262	0.861
	F8	90glu	ctrl 2	UNKNOWN	26.643	26.9579	0.849001
	F9	90glu	ctrl 2	UNKNOWN	26.952	26.9579	0.472
	F10	90gal	ctrl 2	UNKNOWN	30.72	30.1667	-0.997999		-1.859	3.62756
	F11	90gal	ctrl 2	UNKNOWN	30.358	30.1667	0.107		-0.754	1.68646
	F12	90gal	ctrl 2	UNKNOWN	29.758	30.1667	0.602001		-0.258999	1.19665
	F13	water	ctrl 2	UNKNOWN		34.8659
	F14	water	ctrl 2	UNKNOWN		34.8659
	F15	water	ctrl 2	UNKNOWN	34.866	34.8659

## Sheet: Fig.3d_rawdataset3
	Block Type	384-Well Block
	Calibration Background is expired	No
	Calibration Background performed on	08-05-2021
	Calibration Normalization FAM-ROX is expired	No
	Calibration Normalization FAM-ROX performed on	08-05-2021
	Calibration Normalization VIC-ROX is expired	No
	Calibration Normalization VIC-ROX performed on	08-05-2021
	Calibration Pure Dye FAM is expired	No
	Calibration Pure Dye FAM performed on	08-05-2021
	Calibration Pure Dye NED is expired	No
	Calibration Pure Dye NED performed on	08-05-2021
	Calibration Pure Dye ROX is expired	No
	Calibration Pure Dye ROX performed on	08-05-2021
	Calibration Pure Dye SYBR is expired	No
	Calibration Pure Dye SYBR performed on	08-05-2021
	Calibration Pure Dye TAMRA is expired	No
	Calibration Pure Dye TAMRA performed on	08-05-2021
	Calibration Pure Dye VIC is expired	No
	Calibration Pure Dye VIC performed on	08-05-2021
	Calibration ROI is expired	No
	Calibration ROI performed on	08-05-2021
	Calibration Uniformity is expired	No
	Calibration Uniformity performed on	08-05-2021
	Chemistry	SYBR_GREEN
	Date Created	2021-08-23 16:06:45 PM BST
	Experiment Barcode
	Experiment Comment
	Experiment File Name	C:\Applied Biosystems\QuantStudio 6 and 7 Flex Software\User Files\experiments\Chew Theng\2021-08-23 143944.eds
	Experiment Name	2021-08-23 143944
	Experiment Run End Time	2021-08-23 15:27:26 PM BST
	Experiment Type	Standard Curve
	Instrument Name	278860391
	Instrument Serial Number	278860391
	Instrument Type	QuantStudio(TM) 6 Flex System
	Passive Reference	ROX
	Quantification Cycle Method	Ct
	Signal Smoothing On	true
	Stage/ Cycle where Analysis is performed	Stage 2, Step 2
	User Name
	I1	-abglu	General	UNKNOWN	28.237	27.936	-0.248001	-0.398334
	I2	-abglu	General	UNKNOWN	28.846	27.936	0.413
	I3	-abglu	General	UNKNOWN	27.292	27.936	-1.36
	I4	-abgal	General	UNKNOWN	28.859	28.375	-0.448	-0.337666	-0.0496661	1.03503
	I5	-abgal	General	UNKNOWN	29.003	28.375	-0.0669994		0.331334	0.794801
	I6	-abgal	General	UNKNOWN	28.746	28.375	-0.497999		-0.0996653	1.07152
	I7	a1glu	General	UNKNOWN	27.741	27.5047	-0.745001	-0.561333
	I8	a1glu	General	UNKNOWN	27.954	27.5047	-0.532
	I9	a1glu	General	UNKNOWN	27.943	27.5047	-0.407
	I10	a1gal	General	UNKNOWN	28.567	28.1606	-0.682001	-0.462001	-0.120668	1.08724
	I11	a1gal	General	UNKNOWN	28.708	28.1606	-0.329		0.232333	0.851257
	I12	a1gal	General	UNKNOWN	28.662	28.1606	-0.375		0.186333	0.878836
	I13	317glu	General	UNKNOWN	27.969	27.7224	-0.531	-0.504667
	I14	317glu	General	UNKNOWN	28.439	27.7224	-0.165001
	I15	317glu	General	UNKNOWN	27.988	27.7224	-0.817999
	I16	317gal	General	UNKNOWN	27.917	27.0891	-0.469	-0.706999	0.0356668	0.975581
	I17	317gal	General	UNKNOWN	28.356	27.0891	-0.706999		-0.202332	1.15056
	I18	317gal	General	UNKNOWN	28.106	27.0891	-0.945		-0.440333	1.35692
	I19	70glu	General	UNKNOWN	28.138	27.9909	-0.637999	-0.892999
	I20	70glu	General	UNKNOWN	28.004	27.9909	-0.979
	I21	70glu	General	UNKNOWN	28.172	27.9909	-1.062
	I22	70gal	General	UNKNOWN	28.142	27.9216	-0.913	-0.749001
	I23	70gal	General	UNKNOWN	28.328	27.9216	-0.604
	I24	70gal	General	UNKNOWN	28.074	27.9216	-0.730001
	J1	80glu	General	UNKNOWN	27.585	27.6184	-0.494001	-0.554001
	J2	80glu	General	UNKNOWN	27.498	27.6184	-0.601002
	J3	80glu	General	UNKNOWN	27.701	27.6184	-0.566999
	J4	80gal	General	UNKNOWN	28.134	29.1584	-0.657999	-0.467999
	J5	80gal	General	UNKNOWN	28.132	29.1584	-0.667
	J6	80gal	General	UNKNOWN	28.138	29.1584	-0.0789986
	J7	90glu	General	UNKNOWN	28.065	28.1885	-0.779999	-0.695
	J8	90glu	General	UNKNOWN	28.117	28.1885	-0.837
	J9	90glu	General	UNKNOWN	28.225	28.1885	-0.468
	J10	90-gal	General	UNKNOWN	28.884	28.0776	-0.722	-0.762	-0.0270004	1.01889
	J11	90-gal	General	UNKNOWN	28.625	28.0776	0.629		1.324	0.399426
	J12	90-gal	General	UNKNOWN	27.372	28.0776	-2.193		-1.498	2.82451
	J13	-abglu	General	UNKNOWN	28.143	27.936
	K1	-abglu	ctrl 2	UNKNOWN	28.485	28.4819
	K2	-abglu	ctrl 2	UNKNOWN	28.433	28.4819
	K3	-abglu	ctrl 2	UNKNOWN	28.652	28.4819
	K4	-abgal	ctrl 2	UNKNOWN	29.307	28.7945
	K5	-abgal	ctrl 2	UNKNOWN	29.07	28.7945
	K6	-abgal	ctrl 2	UNKNOWN	29.244	28.7945
	K7	a1glu	ctrl 2	UNKNOWN	28.486	28.4409
	K8	a1glu	ctrl 2	UNKNOWN	28.486	28.4409
	K9	a1glu	ctrl 2	UNKNOWN	28.35	28.4409
	K10	a1gal	ctrl 2	UNKNOWN	29.249	28.9014
	K11	a1gal	ctrl 2	UNKNOWN	29.037	28.9014
	K12	a1gal	ctrl 2	UNKNOWN	29.037	28.9014
	K13	317glu	ctrl 2	UNKNOWN	28.5	28.4432
	K14	317glu	ctrl 2	UNKNOWN	28.604	28.4432
	K15	317glu	ctrl 2	UNKNOWN	28.806	28.4432
	K16	317gal	ctrl 2	UNKNOWN	28.386	28.8699
	K17	317gal	ctrl 2	UNKNOWN	29.063	28.8699
	K18	317gal	ctrl 2	UNKNOWN	29.051	28.8699
	K19	70glu	ctrl 2	UNKNOWN	28.776	28.3196
	K20	70glu	ctrl 2	UNKNOWN	28.983	28.3196
	K21	70glu	ctrl 2	UNKNOWN	29.234	28.3196
	K22	70gal	ctrl 2	UNKNOWN	29.055	28.5789
	K23	70gal	ctrl 2	UNKNOWN	28.932	28.5789
	K24	70gal	ctrl 2	UNKNOWN	28.804	28.5789
	L1	80glu	ctrl 2	UNKNOWN	28.079	28.2349
	L2	80glu	ctrl 2	UNKNOWN	28.099	28.2349
	L3	80glu	ctrl 2	UNKNOWN	28.268	28.2349
	L4	80gal	ctrl 2	UNKNOWN	28.792	28.4743
	L5	80gal	ctrl 2	UNKNOWN	28.799	28.4743
	L6	80gal	ctrl 2	UNKNOWN	28.217	28.4743
	L7	90glu	ctrl 2	UNKNOWN	28.845	29.1309
	L8	90glu	ctrl 2	UNKNOWN	28.954	29.1309
	L9	90glu	ctrl 2	UNKNOWN	28.693	29.1309
	L10	90-gal	ctrl 2	UNKNOWN	29.606	28.8521
	L11	90-gal	ctrl 2	UNKNOWN	27.996	28.8521
	L12	90-gal	ctrl 2	UNKNOWN	29.565	28.8521

## Sheet: Fig.3d_rawdataset4
	Block Type	384-Well Block
	Calibration Background is expired	No
	Calibration Background performed on	08-05-2021
	Calibration Normalization FAM-ROX is expired	No
	Calibration Normalization FAM-ROX performed on	08-05-2021
	Calibration Normalization VIC-ROX is expired	No
	Calibration Normalization VIC-ROX performed on	08-05-2021
	Calibration Pure Dye FAM is expired	No
	Calibration Pure Dye FAM performed on	08-05-2021
	Calibration Pure Dye NED is expired	No
	Calibration Pure Dye NED performed on	08-05-2021
	Calibration Pure Dye ROX is expired	No
	Calibration Pure Dye ROX performed on	08-05-2021
	Calibration Pure Dye SYBR is expired	No
	Calibration Pure Dye SYBR performed on	08-05-2021
	Calibration Pure Dye TAMRA is expired	No
	Calibration Pure Dye TAMRA performed on	08-05-2021
	Calibration Pure Dye VIC is expired	No
	Calibration Pure Dye VIC performed on	08-05-2021
	Calibration ROI is expired	No
	Calibration ROI performed on	08-05-2021
	Calibration Uniformity is expired	No
	Calibration Uniformity performed on	08-05-2021
	Chemistry	SYBR_GREEN
	Date Created	2021-08-27 12:22:26 PM BST
	Experiment Barcode
	Experiment Comment
	Experiment File Name	C:\Applied Biosystems\QuantStudio 6 and 7 Flex Software\User Files\experiments\Chew Theng\2021-08-27 105631.eds
	Experiment Name	2021-08-27 105631
	Experiment Run End Time	2021-08-27 11:44:24 AM BST
	Experiment Type	Standard Curve
	Instrument Name	278860391
	Instrument Serial Number	278860391
	Instrument Type	QuantStudio(TM) 6 Flex System
	Passive Reference	ROX
	Quantification Cycle Method	Ct
	Signal Smoothing On	true
	Stage/ Cycle where Analysis is performed	Stage 2, Step 2
	User Name
	Well Position	Sample Name	Target Name	Task	CT	Ct Mean
8	C1	-abglu	General	UNKNOWN	24.035	24.2299	-0.291	-0.253333	-0.037667
	C2	-abglu	General	UNKNOWN	24.327	24.2299	-0.177999		0.0753339
	C3	-abglu	General	UNKNOWN	24.128	24.2299	-0.291		-0.037667
	C4	-abgal	General	UNKNOWN	24.666	24.4326	0.148001	-0.0436662	0.401334	0.757158
	C5	-abgal	General	UNKNOWN	24.619	24.4326	-0.113001		0.140333	0.90731
	C6	-abgal	General	UNKNOWN	24.679	24.4326	-0.165998		0.087335	0.94126	0.868576
	C7	a1glu	General	UNKNOWN	23.645	24.0869	-0.343	-0.208333	-0.134667
	C8	a1glu	General	UNKNOWN	23.951	24.0869	-0.129		0.0793336
	C9	a1glu	General	UNKNOWN	24.154	24.0869	-0.153		0.0553335
	C10	a1gal	General	UNKNOWN	22.84	23.7362	-0.066	0.023667	0.142333	0.906053
	C11	a1gal	General	UNKNOWN	22.947	23.7362	-0.0489998		0.159334	0.895439
	C12	a1gal	General	UNKNOWN	23.183	23.7362	0.186001		0.394334	0.76084	0.854111
	C13	317glu	General	UNKNOWN	22.147	24.1803	-0.980001	-0.566	-0.414001
	C14	317glu	General	UNKNOWN	22.485	24.1803	-0.415998		0.150002
	C15	317glu	General	UNKNOWN	22.592	24.1803	-0.302		0.264
	C16	317gal	General	UNKNOWN	21.654	23.4251	-0.996	-0.691668	-0.43	1.34723
	C17	317gal	General	UNKNOWN	21.505	23.4251	-0.717001		-0.151001	1.11034
	C18	317gal	General	UNKNOWN	21.946	23.4251	-0.362001		0.203999	0.868141	1.10857
	C19	90glu	General	UNKNOWN	25.565	23.3472	-0.129999	-0.142333	0.0123342
	C20	90glu	General	UNKNOWN	25.571	23.3472	-0.102001		0.0403322
	C21	90glu	General	UNKNOWN	25.576	23.3472	-0.195		-0.0526663
	C22	90gal	General	UNKNOWN	24.484	23.1257	-0.0720005	-0.471999	0.0703328	0.952418
	C23	90gal	General	UNKNOWN	24.378	23.1257	-0.855999		-0.713666	1.63997
	C24	90gal	General	UNKNOWN	24.388	23.1257	-0.487999		-0.345666	1.27074	1.28771
8	H1	-abglu	ctrl 2	UNKNOWN	24.326	25.8413
	H2	-abglu	ctrl 2	UNKNOWN	24.505	25.8413
	H3	-abglu	ctrl 2	UNKNOWN	24.419	25.8413
	H4	-abgal	ctrl 2	UNKNOWN	24.518	25.6337
	H5	-abgal	ctrl 2	UNKNOWN	24.732	25.6337
	H6	-abgal	ctrl 2	UNKNOWN	24.845	25.6337
	H7	a1glu	ctrl 2	UNKNOWN	23.988	25.8328
	H8	a1glu	ctrl 2	UNKNOWN	24.08	25.8328
	H9	a1glu	ctrl 2	UNKNOWN	24.307	25.8328
	H10	a1gal	ctrl 2	UNKNOWN	22.906	25.0955
	H11	a1gal	ctrl 2	UNKNOWN	22.996	25.0955
	H12	a1gal	ctrl 2	UNKNOWN	22.997	25.0955
	H13	317glu	ctrl 2	UNKNOWN	23.127	25.2819
	H14	317glu	ctrl 2	UNKNOWN	22.901	25.2819
	H15	317glu	ctrl 2	UNKNOWN	22.894	25.2819
	H16	317gal	ctrl 2	UNKNOWN	22.65	24.649
	H17	317gal	ctrl 2	UNKNOWN	22.222	24.649
	H18	317gal	ctrl 2	UNKNOWN	22.308	24.649
	H19	90glu	ctrl 2	UNKNOWN	25.695	24.5615
	H20	90glu	ctrl 2	UNKNOWN	25.673	24.5615
	H21	90glu	ctrl 2	UNKNOWN	25.771	24.5615
	H22	90gal	ctrl 2	UNKNOWN	24.556	24.4879
	H23	90gal	ctrl 2	UNKNOWN	25.234	24.4879
	H24	90gal	ctrl 2	UNKNOWN	24.876	24.4879
	O1	water	General	UNKNOWN	33.701	35.4886
	O2	water	General	UNKNOWN	37.277	35.4886
	O3	water	General	UNKNOWN		35.4886
	O4	water	ctrl 2	UNKNOWN
	O5	water	ctrl 2	UNKNOWN
	O6	water	ctrl 2	UNKNOWN

## Sheet: Fig.3d_rawdataset5
	Block Type	384-Well Block
	Calibration Background is expired	No
	Calibration Background performed on	08-05-2021
	Calibration Normalization FAM-ROX is expired	No
	Calibration Normalization FAM-ROX performed on	08-05-2021
	Calibration Normalization VIC-ROX is expired	No
	Calibration Normalization VIC-ROX performed on	08-05-2021
	Calibration Pure Dye FAM is expired	No
	Calibration Pure Dye FAM performed on	08-05-2021
	Calibration Pure Dye NED is expired	No
	Calibration Pure Dye NED performed on	08-05-2021
	Calibration Pure Dye ROX is expired	No
	Calibration Pure Dye ROX performed on	08-05-2021
	Calibration Pure Dye SYBR is expired	No
	Calibration Pure Dye SYBR performed on	08-05-2021
	Calibration Pure Dye TAMRA is expired	No
	Calibration Pure Dye TAMRA performed on	08-05-2021
	Calibration Pure Dye VIC is expired	No
	Calibration Pure Dye VIC performed on	08-05-2021
	Calibration ROI is expired	No
	Calibration ROI performed on	08-05-2021
	Calibration Uniformity is expired	No
	Calibration Uniformity performed on	08-05-2021
	Chemistry	SYBR_GREEN
	Date Created	2021-09-13 15:19:06 PM BST
	Experiment Barcode
	Experiment Comment
	Experiment File Name	C:\Applied Biosystems\QuantStudio 6 and 7 Flex Software\User Files\experiments\Chew Theng\2021-09-13 135629.eds
	Experiment Name	2021-09-13 135629
	Experiment Run End Time	2021-09-13 14:44:10 PM BST
	Experiment Type	Standard Curve
	Instrument Name	278860391
	Instrument Serial Number	278860391
	Instrument Type	QuantStudio(TM) 6 Flex System
	Passive Reference	ROX
	Quantification Cycle Method	Ct
	Signal Smoothing On	true
	Stage/ Cycle where Analysis is performed	Stage 2, Step 2
	User Name
	Well Position	Sample Name	Target Name	Task	CT	Ct Mean
2nd, 32 ng	A1	-abglu	General	UNKNOWN	23.917	27.1545	-0.287001
	A2	-abglu	General	UNKNOWN	24.123	27.1545	-0.18
	A3	-abglu	General	UNKNOWN	24.077	27.1545	-0.484001
25 ng	A4	-abgal	General	UNKNOWN	25.382	28.9175	0.725
	A5	-abgal	General	UNKNOWN	25.317	28.9175	0.452
	A6	-abgal	General	UNKNOWN	25.455	28.9175	0.472
50 ng	A7	a1glu	General	UNKNOWN	23.71	26.9007	-0.112001
	A8	a1glu	General	UNKNOWN	23.736	26.9007	-0.395
	A9	a1glu	General	UNKNOWN	23.378	26.9007	0.364
50 ng	A10	a1gal	General	UNKNOWN	24.213	27.8549	0.743999
	A11	a1gal	General	UNKNOWN	24.303	27.8549	0.858
	A12	a1gal	General	UNKNOWN	24.222	27.8549	0.763
50 ng	A13	317glu	General	UNKNOWN	23.807	26.7512	-0.265001
	A14	317glu	General	UNKNOWN	23.693	26.7512	-0.432999
	A15	317glu	General	UNKNOWN	23.833	26.7512	-0.695
50 ng	A16	317gal	General	UNKNOWN	22.083	24.6769	-0.725
	A17	317gal	General	UNKNOWN	21.459	24.6769	-0.0370007
	A18	317gal	General	UNKNOWN	21.382	24.6769	-0.711
25 ng	A19	90glu	General	UNKNOWN	22.838	25.8876	0.465
	A20	90glu	General	UNKNOWN	22.831	25.8876	0.283998
	A21	90glu	General	UNKNOWN	22.709	25.8876	0.407
80 ng	A22	90gal	General	UNKNOWN	23.785	27.0506	-0.103001
	A23	90gal	General	UNKNOWN	23.8	27.0506	0.268
	A24	90gal	General	UNKNOWN	24.074	27.0506	0.208
6.4	B1	-abglu	General	UNKNOWN	25.687	27.1545	0.493999	1.08767	-0.593667
	B2	-abglu	General	UNKNOWN	25.967	27.1545	0.737		-0.350667
	B3	-abglu	General	UNKNOWN	25.956	27.1545	2.032		0.944333
	B4	-abgal	General	UNKNOWN	27.869	28.9175	1.307	1.173	0.219333	0.858962
	B5	-abgal	General	UNKNOWN	27.799	28.9175	1.561		0.473333	0.720299
	B6	-abgal	General	UNKNOWN	27.75	28.9175	0.650999		-0.436667	1.35347	0.977578
	B7	a1glu	General	UNKNOWN	25.802	26.9007	0.892	0.779666	0.112334
	B8	a1glu	General	UNKNOWN	25.801	26.9007	0.872		0.0923335
	B9	a1glu	General	UNKNOWN	25.418	26.9007	0.574999		-0.204667
	B10	a1gal	General	UNKNOWN	26.645	27.8549	1.211	1.23	0.431334	0.741576
	B11	a1gal	General	UNKNOWN	26.789	27.8549	1.139		0.359334	0.779525
	B12	a1gal	General	UNKNOWN	26.834	27.8549	1.34		0.560334	0.678145	0.733082
	B13	317glu	General	UNKNOWN	25.435	26.7512	0.875999	0.848	0.0279999
	B14	317glu	General	UNKNOWN	25.497	26.7512	1.005		0.157
	B15	317glu	General	UNKNOWN	25.498	26.7512	0.663		-0.184999
	B16	317gal	General	UNKNOWN	23.624	24.6769	0.394001	0.598668	-0.453999	1.36983
	B17	317gal	General	UNKNOWN	23.027	24.6769	0.648001		-0.199999	1.1487
	B18	317gal	General	UNKNOWN	23.516	24.6769	0.754002		-0.093998	1.06732	1.19528
	B19	90glu	General	UNKNOWN	24.546	25.8876	0.782	0.855666	-0.0736663
	B20	90glu	General	UNKNOWN	24.73	25.8876	0.873999		0.0183328
	B21	90glu	General	UNKNOWN	24.827	25.8876	0.910999		0.0553335
	B22	90gal	General	UNKNOWN	25.366	27.0506	-0.103001	0.124333	-0.958666	1.94351
	B23	90gal	General	UNKNOWN	25.983	27.0506	0.268		-0.587666	1.50281
	B24	90gal	General	UNKNOWN	26.088	27.0506	0.208		-0.647666	1.56663	1.67099
1.28	C1	-abglu	General	UNKNOWN	28.228	27.1545	1.115	0.922333	0.192667
	C2	-abglu	General	UNKNOWN	28.217	27.1545	0.846998		-0.0753345
	C3	-abglu	General	UNKNOWN	28.323	27.1545	0.805		-0.117332
	C4	-abgal	General	UNKNOWN	30.373	28.9175	1.494	1.14	0.571667
	C5	-abgal	General	UNKNOWN	29.951	28.9175	1.119		0.196667
	C6	-abgal	General	UNKNOWN	30.302	28.9175	0.806999		-0.115334
	C7	a1glu	General	UNKNOWN	28.188	26.9007	1.111	0.980666	0.130334
	C8	a1glu	General	UNKNOWN	27.96	26.9007	0.620998		-0.359667
	C9	a1glu	General	UNKNOWN	27.83	26.9007	1.21		0.229333
	C10	a1gal	General	UNKNOWN	28.912	27.8549	1.49	1.07167	0.509334
	C11	a1gal	General	UNKNOWN	28.715	27.8549	0.813		-0.167666
	C12	a1gal	General	UNKNOWN	29.011	27.8549	0.911999		-0.0686671
	C13	317glu	General	UNKNOWN	27.512	26.7512	1.072	0.969999	0.101999
	C14	317glu	General	UNKNOWN	27.762	26.7512	1.12		0.15
	C15	317glu	General	UNKNOWN	27.676	26.7512	0.718		-0.251999
	C16	317gal	General	UNKNOWN	25.803	24.6769	0.92	0.931667	-0.0499992
	C17	317gal	General	UNKNOWN	25.503	24.6769	0.927999		-0.0419998
	C18	317gal	General	UNKNOWN	25.704	24.6769	0.947001		-0.0229988
	C19	90glu	General	UNKNOWN	26.787	25.8876	0.847	0.930666	-0.0836658
	C20	90glu	General	UNKNOWN	27.064	25.8876	1.135		0.204332
	C21	90glu	General	UNKNOWN	26.739	25.8876	0.809999		-0.120667
	C22	90gal	General	UNKNOWN	27.698	27.0506	0.784	0.653333	-0.146666
	C23	90gal	General	UNKNOWN	28.196	27.0506	0.800999		-0.129667
	C24	90gal	General	UNKNOWN	27.98	27.0506	0.375		-0.555666
0.256	D1	-abglu	General	UNKNOWN	30.335	27.1545	0.983999	0.828	0.156
	D2	-abglu	General	UNKNOWN	30.622	27.1545	0.784		-0.0439994
	D3	-abglu	General	UNKNOWN	30.402	27.1545	0.716		-0.112
	D4	-abgal	General	UNKNOWN	32.339	28.9175	1.011	0.941	0.183002
	D5	-abgal	General	UNKNOWN	32.171	28.9175	0.623001		-0.204999
	D6	-abgal	General	UNKNOWN	32.302	28.9175	1.189		0.360998
	D7	a1glu	General	UNKNOWN	30.711	26.9007	1.39	1.05433	0.335667
	D8	a1glu	General	UNKNOWN	29.99	26.9007	0.656		-0.398334
	D9	a1glu	General	UNKNOWN	30.284	26.9007	1.117		0.0626666
	D10	a1gal	General	UNKNOWN	31.532	27.8549	1.263	1.43067	0.208666
	D11	a1gal	General	UNKNOWN	31.337	27.8549	1.441		0.386666
	D12	a1gal	General	UNKNOWN	31.745	27.8549	1.588		0.533667
	D13	317glu	General	UNKNOWN	30.152	26.7512	1.666	1.36067	0.305333
	D14	317glu	General	UNKNOWN	29.97	26.7512	1.157		-0.203667
	D15	317glu	General	UNKNOWN	30.179	26.7512	1.259		-0.101666
	D16	317gal	General	UNKNOWN	28.23	24.6769	0.872999	0.946666	-0.487668
	D17	317gal	General	UNKNOWN	27.65	24.6769	0.872999		-0.487668
	D18	317gal	General	UNKNOWN	28.142	24.6769	1.094		-0.266667
	D19	90glu	General	UNKNOWN	29.111	25.8876	0.451	0.689667	-0.238667
	D20	90glu	General	UNKNOWN	29.292	25.8876	0.766001		0.076334
	D21	90glu	General	UNKNOWN	29.178	25.8876	0.851999		0.162333
	D22	90gal	General	UNKNOWN	30.546	27.0506	1.719	1.351	1.02933
	D23	90gal	General	UNKNOWN	30.603	27.0506	1.066		0.376333
	D24	90gal	General	UNKNOWN	30.488	27.0506	1.268		0.578335
2nd, 32 ng	E1	-abglu	ctrl 2	UNKNOWN	24.204	26.5243
	E2	-abglu	ctrl 2	UNKNOWN	24.303	26.5243
	E3	-abglu	ctrl 2	UNKNOWN	24.561	26.5243
25 ng	E4	-abgal	ctrl 2	UNKNOWN	24.657	27.9666
	E5	-abgal	ctrl 2	UNKNOWN	24.865	27.9666
	E6	-abgal	ctrl 2	UNKNOWN	24.983	27.9666
50 ng	E7	a1glu	ctrl 2	UNKNOWN	23.822	26.2088
	E8	a1glu	ctrl 2	UNKNOWN	24.131	26.2088
	E9	a1glu	ctrl 2	UNKNOWN	23.014	26.2088
50 ng	E10	a1gal	ctrl 2	UNKNOWN	23.469	26.7246
	E11	a1gal	ctrl 2	UNKNOWN	23.445	26.7246
	E12	a1gal	ctrl 2	UNKNOWN	23.459	26.7246
50 ng	E13	317glu	ctrl 2	UNKNOWN	24.072	26.0726
	E14	317glu	ctrl 2	UNKNOWN	24.126	26.0726
	E15	317glu	ctrl 2	UNKNOWN	24.528	26.0726
50 ng	E16	317gal	ctrl 2	UNKNOWN	22.808	24.1804
	E17	317gal	ctrl 2	UNKNOWN	21.496	24.1804
	E18	317gal	ctrl 2	UNKNOWN	22.093	24.1804
25 ng	E19	90glu	ctrl 2	UNKNOWN	22.373	25.1722
	E20	90glu	ctrl 2	UNKNOWN	22.547	25.1722
	E21	90glu	ctrl 2	UNKNOWN	22.302	25.1722
80 ng	E22	90gal	ctrl 2	UNKNOWN	23.888	26.3729
	E23	90gal	ctrl 2	UNKNOWN	23.532	26.3729
	E24	90gal	ctrl 2	UNKNOWN	23.866	26.3729
6.4	F1	-abglu	ctrl 2	UNKNOWN	25.193	26.5243
	F2	-abglu	ctrl 2	UNKNOWN	25.23	26.5243
	F3	-abglu	ctrl 2	UNKNOWN	23.924	26.5243
	F4	-abgal	ctrl 2	UNKNOWN	26.562	27.9666
	F5	-abgal	ctrl 2	UNKNOWN	26.238	27.9666
	F6	-abgal	ctrl 2	UNKNOWN	27.099	27.9666
	F7	a1glu	ctrl 2	UNKNOWN	24.91	26.2088
	F8	a1glu	ctrl 2	UNKNOWN	24.929	26.2088
	F9	a1glu	ctrl 2	UNKNOWN	24.843	26.2088
	F10	a1gal	ctrl 2	UNKNOWN	25.434	26.7246
	F11	a1gal	ctrl 2	UNKNOWN	25.65	26.7246
	F12	a1gal	ctrl 2	UNKNOWN	25.494	26.7246
	F13	317glu	ctrl 2	UNKNOWN	24.559	26.0726
	F14	317glu	ctrl 2	UNKNOWN	24.492	26.0726
	F15	317glu	ctrl 2	UNKNOWN	24.835	26.0726
	F16	317gal	ctrl 2	UNKNOWN	23.23	24.1804
	F17	317gal	ctrl 2	UNKNOWN	22.379	24.1804
	F18	317gal	ctrl 2	UNKNOWN	22.762	24.1804
	F19	90glu	ctrl 2	UNKNOWN	23.764	25.1722
	F20	90glu	ctrl 2	UNKNOWN	23.856	25.1722
	F21	90glu	ctrl 2	UNKNOWN	23.916	25.1722
	F22	90gal	ctrl 2	UNKNOWN	25.186	26.3729
	F23	90gal	ctrl 2	UNKNOWN	25.263	26.3729
	F24	90gal	ctrl 2	UNKNOWN	25.241	26.3729
1.28	G1	-abglu	ctrl 2	UNKNOWN	27.113	26.5243
	G2	-abglu	ctrl 2	UNKNOWN	27.37	26.5243
	G3	-abglu	ctrl 2	UNKNOWN	27.518	26.5243
	G4	-abgal	ctrl 2	UNKNOWN	28.879	27.9666
	G5	-abgal	ctrl 2	UNKNOWN	28.832	27.9666
	G6	-abgal	ctrl 2	UNKNOWN	29.495	27.9666
	G7	a1glu	ctrl 2	UNKNOWN	27.077	26.2088
	G8	a1glu	ctrl 2	UNKNOWN	27.339	26.2088
	G9	a1glu	ctrl 2	UNKNOWN	26.62	26.2088
	G10	a1gal	ctrl 2	UNKNOWN	27.422	26.7246
	G11	a1gal	ctrl 2	UNKNOWN	27.902	26.7246
	G12	a1gal	ctrl 2	UNKNOWN	28.099	26.7246
	G13	317glu	ctrl 2	UNKNOWN	26.44	26.0726
	G14	317glu	ctrl 2	UNKNOWN	26.642	26.0726
	G15	317glu	ctrl 2	UNKNOWN	26.958	26.0726
	G16	317gal	ctrl 2	UNKNOWN	24.883	24.1804
	G17	317gal	ctrl 2	UNKNOWN	24.575	24.1804
	G18	317gal	ctrl 2	UNKNOWN	24.757	24.1804
	G19	90glu	ctrl 2	UNKNOWN	25.94	25.1722
	G20	90glu	ctrl 2	UNKNOWN	25.929	25.1722
	G21	90glu	ctrl 2	UNKNOWN	25.929	25.1722
	G22	90gal	ctrl 2	UNKNOWN	26.914	26.3729
	G23	90gal	ctrl 2	UNKNOWN	27.395	26.3729
	G24	90gal	ctrl 2	UNKNOWN	27.605	26.3729
0.256	H1	-abglu	ctrl 2	UNKNOWN	29.351	26.5243
	H2	-abglu	ctrl 2	UNKNOWN	29.838	26.5243
	H3	-abglu	ctrl 2	UNKNOWN	29.686	26.5243
	H4	-abgal	ctrl 2	UNKNOWN	31.328	27.9666
	H5	-abgal	ctrl 2	UNKNOWN	31.548	27.9666
	H6	-abgal	ctrl 2	UNKNOWN	31.113	27.9666
	H7	a1glu	ctrl 2	UNKNOWN	29.321	26.2088
	H8	a1glu	ctrl 2	UNKNOWN	29.334	26.2088
	H9	a1glu	ctrl 2	UNKNOWN	29.167	26.2088
	H10	a1gal	ctrl 2	UNKNOWN	30.269	26.7246
	H11	a1gal	ctrl 2	UNKNOWN	29.896	26.7246
	H12	a1gal	ctrl 2	UNKNOWN	30.157	26.7246
	H13	317glu	ctrl 2	UNKNOWN	28.486	26.0726
	H14	317glu	ctrl 2	UNKNOWN	28.813	26.0726
	H15	317glu	ctrl 2	UNKNOWN	28.92	26.0726
	H16	317gal	ctrl 2	UNKNOWN	27.357	24.1804
	H17	317gal	ctrl 2	UNKNOWN	26.777	24.1804
	H18	317gal	ctrl 2	UNKNOWN	27.048	24.1804
	H19	90glu	ctrl 2	UNKNOWN	28.66	25.1722
	H20	90glu	ctrl 2	UNKNOWN	28.526	25.1722
	H21	90glu	ctrl 2	UNKNOWN	28.326	25.1722
	H22	90gal	ctrl 2	UNKNOWN	28.827	26.3729
	H23	90gal	ctrl 2	UNKNOWN	29.537	26.3729
	H24	90gal	ctrl 2	UNKNOWN	29.22	26.3729
	I1	water	General	UNKNOWN	34.662	31.4117
	I2	water	General	UNKNOWN	37.015	31.4117
	I3	water	General	UNKNOWN	22.557	31.4117
	I4	water	ctrl 2	UNKNOWN	37.355	36.0823
	I5	water	ctrl 2	UNKNOWN		36.0823
	I6	water	ctrl 2	UNKNOWN	34.809	36.0823

## Sheet: Fig.3d_rawdataset6
	Block Type	384-Well Block
	Calibration Background is expired	No
	Calibration Background performed on	08-05-2021
	Calibration Normalization FAM-ROX is expired	No
	Calibration Normalization FAM-ROX performed on	08-05-2021
	Calibration Normalization VIC-ROX is expired	No
	Calibration Normalization VIC-ROX performed on	08-05-2021
	Calibration Pure Dye FAM is expired	No
	Calibration Pure Dye FAM performed on	08-05-2021
	Calibration Pure Dye NED is expired	No
	Calibration Pure Dye NED performed on	08-05-2021
	Calibration Pure Dye ROX is expired	No
	Calibration Pure Dye ROX performed on	08-05-2021
	Calibration Pure Dye SYBR is expired	No
	Calibration Pure Dye SYBR performed on	08-05-2021
	Calibration Pure Dye TAMRA is expired	No
	Calibration Pure Dye TAMRA performed on	08-05-2021
	Calibration Pure Dye VIC is expired	No
	Calibration Pure Dye VIC performed on	08-05-2021
	Calibration ROI is expired	No
	Calibration ROI performed on	08-05-2021
	Calibration Uniformity is expired	No
	Calibration Uniformity performed on	08-05-2021
	Chemistry	SYBR_GREEN
	Date Created	2021-09-15 11:47:22 AM BST
	Experiment Barcode
	Experiment Comment
	Experiment File Name	C:\Applied Biosystems\QuantStudio 6 and 7 Flex Software\User Files\experiments\Chew Theng\2021-09-15 101501.eds
	Experiment Name	2021-09-15 101501
	Experiment Run End Time	2021-09-15 11:03:16 AM BST
	Experiment Type	Standard Curve
	Instrument Name	278860391
	Instrument Serial Number	278860391
	Instrument Type	QuantStudio(TM) 6 Flex System
	Passive Reference	ROX
	Quantification Cycle Method	Ct
	Signal Smoothing On	true
	Stage/ Cycle where Analysis is performed	Stage 2, Step 2
	User Name
3rd	Well Position	Sample Name	Target Name	Task	CT	Ct Mean
32 ng	A1	-abglu	General	UNKNOWN	23.034	26.0033	-1.7	-1.77667	0.0766678
	A2	-abglu	General	UNKNOWN	22.96	26.0033	-1.873		-0.0963345
	A3	-abglu	General	UNKNOWN	22.907	26.0033	-1.757		0.0196667
32	A4	-abgal	General	UNKNOWN	22.519	25.6405	-1.788	-1.622	-0.0113335	1.00789
	A5	-abgal	General	UNKNOWN	22.333	25.6405	-1.788		-0.0113335	1.00789
	A6	-abgal	General	UNKNOWN	22.197	25.6405	-1.29		0.486668	0.713672	0.909815
80	A7	a1glu	General	UNKNOWN	22.225	25.215	-2.127	-2.09833	-0.0286655
	A8	a1glu	General	UNKNOWN	22.258	25.215	-2.091		0.00733185
	A9	a1glu	General	UNKNOWN	22.237	25.215	-2.077		0.0213337
25	A10	a1gal	General	UNKNOWN	25.146	28.4898	-1.277	-1.15967	0.821333	0.565919
	A11	a1gal	General	UNKNOWN	25.024	28.4898	-1.147		0.951334	0.517154
	A12	a1gal	General	UNKNOWN	25.054	28.4898	-1.055		1.04333	0.485205	0.522759
50	A13	317glu	General	UNKNOWN	23.101	24.2819	-1.346	-1.15267	-0.193333
	A14	317glu	General	UNKNOWN	23.185	24.2819	-1.071		0.0816663
	A15	317glu	General	UNKNOWN	23.118	24.2819	-1.041		0.111667
80	A16	317gal	General	UNKNOWN	23.541	25.1042	-0.938	-1.36367	0.214668	0.861745
	A17	317gal	General	UNKNOWN	24.18	25.1042	-1.81		-0.657332	1.57716
	A18	317gal	General	UNKNOWN	24.392	25.1042	-1.343		-0.190333	1.14103	1.19331
32	A19	90glu	General	UNKNOWN	24.172	27.2223	-1.623	-1.774	0.151001
	A20	90glu	General	UNKNOWN	24.212	27.2223	-1.87		-0.0960007
	A21	90glu	General	UNKNOWN	24.17	27.2223	-1.829		-0.0550003
100	A22	90gal	General	UNKNOWN	23.279	26.1966	-2.099	-2.30667	-0.325001	1.25267
	A23	90gal	General	UNKNOWN	22.989	26.1966	-2.136		-0.362	1.28521
	A24	90gal	General	UNKNOWN	22.923	26.1966	-2.685		-0.910999	1.88035	1.47274
6.4	B1	-abglu	General	UNKNOWN	24.887	26.0033
	B2	-abglu	General	UNKNOWN	25.054	26.0033
	B3	-abglu	General	UNKNOWN	24.708	26.0033
	B4	-abgal	General	UNKNOWN	24.645	25.6405
	B5	-abgal	General	UNKNOWN	24.429	25.6405
	B6	-abgal	General	UNKNOWN	24.12	25.6405
	B7	a1glu	General	UNKNOWN	24.083	25.215
	B8	a1glu	General	UNKNOWN	24.069	25.215
	B9	a1glu	General	UNKNOWN	24.063	25.215
	B10	a1gal	General	UNKNOWN	27.735	28.4898
	B11	a1gal	General	UNKNOWN	27.861	28.4898
	B12	a1gal	General	UNKNOWN	27.651	28.4898
	B13	317glu	General	UNKNOWN	23.101	24.2819
	B14	317glu	General	UNKNOWN	23.185	24.2819
	B15	317glu	General	UNKNOWN	23.118	24.2819
	B16	317gal	General	UNKNOWN	23.541	25.1042
	B17	317gal	General	UNKNOWN	24.18	25.1042
	B18	317gal	General	UNKNOWN	24.392	25.1042
	B19	90glu	General	UNKNOWN	25.986	27.2223
	B20	90glu	General	UNKNOWN	26.099	27.2223
	B21	90glu	General	UNKNOWN	26.082	27.2223
	B22	90gal	General	UNKNOWN	24.635	26.1966
	B23	90gal	General	UNKNOWN	25.088	26.1966
	B24	90gal	General	UNKNOWN	25.101	26.1966
1.28	C1	-abglu	General	UNKNOWN	27.052	26.0033
	C2	-abglu	General	UNKNOWN	27.002	26.0033
	C3	-abglu	General	UNKNOWN	27.207	26.0033
	C4	-abgal	General	UNKNOWN	26.917	25.6405
	C5	-abgal	General	UNKNOWN	26.83	25.6405
	C6	-abgal	General	UNKNOWN	26.648	25.6405
	C7	a1glu	General	UNKNOWN	26.523	25.215
	C8	a1glu	General	UNKNOWN	26.205	25.215
	C9	a1glu	General	UNKNOWN	26.26	25.215
	C10	a1gal	General	UNKNOWN	29.808	28.4898
	C11	a1gal	General	UNKNOWN	29.804	28.4898
	C12	a1gal	General	UNKNOWN	30.415	28.4898
	C13	317glu	General	UNKNOWN	25.469	24.2819
	C14	317glu	General	UNKNOWN	25.596	24.2819
	C15	317glu	General	UNKNOWN	25.505	24.2819
	C16	317gal	General	UNKNOWN	25.985	25.1042
	C17	317gal	General	UNKNOWN	26.852	25.1042
	C18	317gal	General	UNKNOWN	26.884	25.1042
	C19	90glu	General	UNKNOWN	28.151	27.2223
	C20	90glu	General	UNKNOWN	28.476	27.2223
	C21	90glu	General	UNKNOWN	27.527	27.2223
	C22	90gal	General	UNKNOWN	26.898	26.1966
	C23	90gal	General	UNKNOWN	27.42	26.1966
	C24	90gal	General	UNKNOWN	27.346	26.1966
0.256	D1	-abglu	General	UNKNOWN	29.279	26.0033
	D2	-abglu	General	UNKNOWN	29.01	26.0033
	D3	-abglu	General	UNKNOWN	28.939	26.0033
	D4	-abgal	General	UNKNOWN	28.891	25.6405
	D5	-abgal	General	UNKNOWN	28.869	25.6405
	D6	-abgal	General	UNKNOWN	29.287	25.6405
	D7	a1glu	General	UNKNOWN	28.438	25.215
	D8	a1glu	General	UNKNOWN	27.516	25.215
	D9	a1glu	General	UNKNOWN	28.703	25.215
	D10	a1gal	General	UNKNOWN	30.289	28.4898
	D11	a1gal	General	UNKNOWN	30.753	28.4898
	D12	a1gal	General	UNKNOWN	31.342	28.4898
	D13	317glu	General	UNKNOWN	27.806	24.2819
	D14	317glu	General	UNKNOWN	27.948	24.2819
	D15	317glu	General	UNKNOWN	28.022	24.2819
	D16	317gal	General	UNKNOWN	28.377	25.1042
	D17	317gal	General	UNKNOWN	28.628	25.1042
	D18	317gal	General	UNKNOWN	29.445	25.1042
	D19	90glu	General	UNKNOWN	30.474	27.2223
	D20	90glu	General	UNKNOWN	30.6	27.2223
	D21	90glu	General	UNKNOWN	30.718	27.2223
	D22	90gal	General	UNKNOWN	29.423	26.1966
	D23	90gal	General	UNKNOWN	29.605	26.1966
	D24	90gal	General	UNKNOWN	29.653	26.1966
32 ng	E1	-abglu	ctrl 2	UNKNOWN	24.734	27.3739
	E2	-abglu	ctrl 2	UNKNOWN	24.833	27.3739
	E3	-abglu	ctrl 2	UNKNOWN	24.664	27.3739
32	E4	-abgal	ctrl 2	UNKNOWN	24.307	26.6355
	E5	-abgal	ctrl 2	UNKNOWN	24.121	26.6355
	E6	-abgal	ctrl 2	UNKNOWN	23.487	26.6355
80	E7	a1glu	ctrl 2	UNKNOWN	24.352	26.4266
	E8	a1glu	ctrl 2	UNKNOWN	24.349	26.4266
	E9	a1glu	ctrl 2	UNKNOWN	24.314	26.4266
25	E10	a1gal	ctrl 2	UNKNOWN	26.423	29.9479
	E11	a1gal	ctrl 2	UNKNOWN	26.171	29.9479
	E12	a1gal	ctrl 2	UNKNOWN	26.109	29.9479
50	E13	317glu	ctrl 2	UNKNOWN	24.447	25.579
	E14	317glu	ctrl 2	UNKNOWN	24.256	25.579
	E15	317glu	ctrl 2	UNKNOWN	24.159	25.579
80	E16	317gal	ctrl 2	UNKNOWN	24.479	26.6023
	E17	317gal	ctrl 2	UNKNOWN	25.99	26.6023
	E18	317gal	ctrl 2	UNKNOWN	25.735	26.6023
32	E19	90glu	ctrl 2	UNKNOWN	25.795	28.6675
	E20	90glu	ctrl 2	UNKNOWN	26.082	28.6675
	E21	90glu	ctrl 2	UNKNOWN	25.999	28.6675
100	E22	90gal	ctrl 2	UNKNOWN	25.378	27.6886
	E23	90gal	ctrl 2	UNKNOWN	25.125	27.6886
	E24	90gal	ctrl 2	UNKNOWN	25.608	27.6886
6.4	F1	-abglu	ctrl 2	UNKNOWN	26.212	27.3739
	F2	-abglu	ctrl 2	UNKNOWN	26.134	27.3739
	F3	-abglu	ctrl 2	UNKNOWN	25.473	27.3739
	F4	-abgal	ctrl 2	UNKNOWN	25.319	26.6355
	F5	-abgal	ctrl 2	UNKNOWN	25.046	26.6355
	F6	-abgal	ctrl 2	UNKNOWN	25.222	26.6355
	F7	a1glu	ctrl 2	UNKNOWN	24.877	26.4266
	F8	a1glu	ctrl 2	UNKNOWN	25.047	26.4266
	F9	a1glu	ctrl 2	UNKNOWN	25.153	26.4266
	F10	a1gal	ctrl 2	UNKNOWN	28.955	29.9479
	F11	a1gal	ctrl 2	UNKNOWN	28.932	29.9479
	F12	a1gal	ctrl 2	UNKNOWN	28.556	29.9479
	F13	317glu	ctrl 2	UNKNOWN	24.447	25.579
	F14	317glu	ctrl 2	UNKNOWN	24.256	25.579
	F15	317glu	ctrl 2	UNKNOWN	24.159	25.579
	F16	317gal	ctrl 2	UNKNOWN	24.479	26.6023
	F17	317gal	ctrl 2	UNKNOWN	25.99	26.6023
	F18	317gal	ctrl 2	UNKNOWN	25.735	26.6023
	F19	90glu	ctrl 2	UNKNOWN	27.549	28.6675
	F20	90glu	ctrl 2	UNKNOWN	27.552	28.6675
	F21	90glu	ctrl 2	UNKNOWN	27.012	28.6675
	F22	90gal	ctrl 2	UNKNOWN	25.901	27.6886
	F23	90gal	ctrl 2	UNKNOWN	26.187	27.6886
	F24	90gal	ctrl 2	UNKNOWN	26.502	27.6886
1.28	G1	-abglu	ctrl 2	UNKNOWN	28.323	27.3739
	G2	-abglu	ctrl 2	UNKNOWN	28.157	27.3739
	G3	-abglu	ctrl 2	UNKNOWN	28.214	27.3739
	G4	-abgal	ctrl 2	UNKNOWN	27.693	26.6355
	G5	-abgal	ctrl 2	UNKNOWN	27.821	26.6355
	G6	-abgal	ctrl 2	UNKNOWN	27.604	26.6355
	G7	a1glu	ctrl 2	UNKNOWN	27.008	26.4266
	G8	a1glu	ctrl 2	UNKNOWN	27.241	26.4266
	G9	a1glu	ctrl 2	UNKNOWN	27.142	26.4266
	G10	a1gal	ctrl 2	UNKNOWN	30.856	29.9479
	G11	a1gal	ctrl 2	UNKNOWN	31.719	29.9479
	G12	a1gal	ctrl 2	UNKNOWN	31.749	29.9479
	G13	317glu	ctrl 2	UNKNOWN	26.624	25.579
	G14	317glu	ctrl 2	UNKNOWN	26.23	25.579
	G15	317glu	ctrl 2	UNKNOWN	26.425	25.579
	G16	317gal	ctrl 2	UNKNOWN	26.875	26.6023
	G17	317gal	ctrl 2	UNKNOWN	28.154	26.6023
	G18	317gal	ctrl 2	UNKNOWN	28.193	26.6023
	G19	90glu	ctrl 2	UNKNOWN	29.122	28.6675
	G20	90glu	ctrl 2	UNKNOWN	29.71	28.6675
	G21	90glu	ctrl 2	UNKNOWN	29.885	28.6675
	G22	90gal	ctrl 2	UNKNOWN	28.392	27.6886
	G23	90gal	ctrl 2	UNKNOWN	28.648	27.6886
	G24	90gal	ctrl 2	UNKNOWN	29.431	27.6886
0.256	H1	-abglu	ctrl 2	UNKNOWN	30.231	27.3739
	H2	-abglu	ctrl 2	UNKNOWN	31.107	27.3739
	H3	-abglu	ctrl 2	UNKNOWN	30.407	27.3739
	H4	-abgal	ctrl 2	UNKNOWN	29.573	26.6355
	H5	-abgal	ctrl 2	UNKNOWN	29.629	26.6355
	H6	-abgal	ctrl 2	UNKNOWN	29.804	26.6355
	H7	a1glu	ctrl 2	UNKNOWN	28.99	26.4266
	H8	a1glu	ctrl 2	UNKNOWN	29.154	26.4266
	H9	a1glu	ctrl 2	UNKNOWN	29.495	26.4266
	H10	a1gal	ctrl 2	UNKNOWN	32.332	29.9479
	H11	a1gal	ctrl 2	UNKNOWN	33.498	29.9479
	H12	a1gal	ctrl 2	UNKNOWN	32.832	29.9479
	H13	317glu	ctrl 2	UNKNOWN	28.572	25.579
	H14	317glu	ctrl 2	UNKNOWN	28.649	25.579
	H15	317glu	ctrl 2	UNKNOWN	28.773	25.579
	H16	317gal	ctrl 2	UNKNOWN	28.875	26.6023
	H17	317gal	ctrl 2	UNKNOWN	30.655	26.6023
	H18	317gal	ctrl 2	UNKNOWN	30.349	26.6023
	H19	90glu	ctrl 2	UNKNOWN	31.56	28.6675
	H20	90glu	ctrl 2	UNKNOWN	32.477	28.6675
	H21	90glu	ctrl 2	UNKNOWN	31.268	28.6675
	H22	90gal	ctrl 2	UNKNOWN	30.086	27.6886
	H23	90gal	ctrl 2	UNKNOWN	30.13	27.6886
	H24	90gal	ctrl 2	UNKNOWN	30.875	27.6886
a1glu 50 ng	I1	9	General	UNKNOWN	22.899	24.7363
	I2	9	General	UNKNOWN	23.051	24.7363
	I3	9	General	UNKNOWN	14.583	24.7363
a1gal 32 ng	I4	10	General	UNKNOWN	25.146	28.6469
	I5	10	General	UNKNOWN	25.024	28.6469
	I6	10	General	UNKNOWN	25.054	28.6469
90gal 80 ng	I7	11	General	UNKNOWN	22.556	25.9106
	I8	11	General	UNKNOWN	22.579	25.9106
	I9	11	General	UNKNOWN	22.636	25.9106
	I10	water	General	UNKNOWN	35.664	35.6645
	I11	water	General	UNKNOWN		35.6645
	I12	water	General	UNKNOWN		35.6645
	I13	water	ctrl 2	UNKNOWN
	I14	water	ctrl 2	UNKNOWN
	I15	water	ctrl 2	UNKNOWN
	J1	9	General	UNKNOWN	24.924	24.7363
	J2	9	General	UNKNOWN	24.899	24.7363
	J3	9	General	UNKNOWN	24.755	24.7363
	J4	10	General	UNKNOWN	27.223	28.6469
	J5	10	General	UNKNOWN	27.627	28.6469
	J6	10	General	UNKNOWN	27.135	28.6469
	J7	11	General	UNKNOWN	24.764	25.9106
	J8	11	General	UNKNOWN	24.591	25.9106
	J9	11	General	UNKNOWN	24.724	25.9106
	K1	9	General	UNKNOWN	26.689	24.7363
	K2	9	General	UNKNOWN	26.452	24.7363
	K3	9	General	UNKNOWN	26.471	24.7363
	K4	10	General	UNKNOWN	30.017	28.6469
	K5	10	General	UNKNOWN	29.236	28.6469
	K6	10	General	UNKNOWN	29.452	28.6469
	K7	11	General	UNKNOWN	27.153	25.9106
	K8	11	General	UNKNOWN	26.923	25.9106
	K9	11	General	UNKNOWN	27.174	25.9106
	L1	9	General	UNKNOWN	27.173	24.7363
	L2	9	General	UNKNOWN	27.442	24.7363
	L3	9	General	UNKNOWN	27.498	24.7363
	L4	10	General	UNKNOWN	32.033	28.6469
	L5	10	General	UNKNOWN	33.753	28.6469
	L6	10	General	UNKNOWN	32.064	28.6469
	L7	11	General	UNKNOWN	28.983	25.9106
	L8	11	General	UNKNOWN	29.495	25.9106
	L9	11	General	UNKNOWN	29.349	25.9106
	M1	9	ctrl 2	UNKNOWN	23.932	27.1546
	M2	9	ctrl 2	UNKNOWN	25.071	27.1546
	M3	9	ctrl 2	UNKNOWN	24.781	27.1546
	M4	10	ctrl 2	UNKNOWN	26.423	29.3954
	M5	10	ctrl 2	UNKNOWN	26.171	29.3954
	M6	10	ctrl 2	UNKNOWN	26.109	29.3954
	M7	11	ctrl 2	UNKNOWN	23.256	26.5991
	M8	11	ctrl 2	UNKNOWN	23.489	26.5991
	M9	11	ctrl 2	UNKNOWN	23.679	26.5991
	N1	9	ctrl 2	UNKNOWN	25.922	27.1546
	N2	9	ctrl 2	UNKNOWN	25.821	27.1546
	N3	9	ctrl 2	UNKNOWN	25.568	27.1546
	N4	10	ctrl 2	UNKNOWN	28.127	29.3954
	N5	10	ctrl 2	UNKNOWN	28.323	29.3954
	N6	10	ctrl 2	UNKNOWN	28.003	29.3954
	N7	11	ctrl 2	UNKNOWN	24.938	26.5991
	N8	11	ctrl 2	UNKNOWN	25.286	26.5991
	N9	11	ctrl 2	UNKNOWN	25.471	26.5991
	O1	9	ctrl 2	UNKNOWN	28.307	27.1546
	O2	9	ctrl 2	UNKNOWN	27.873	27.1546
	O3	9	ctrl 2	UNKNOWN	27.598	27.1546
	O4	10	ctrl 2	UNKNOWN	30.017	29.3954
	O5	10	ctrl 2	UNKNOWN	30.285	29.3954
	O6	10	ctrl 2	UNKNOWN	30.113	29.3954
	O7	11	ctrl 2	UNKNOWN	27.541	26.5991
	O8	11	ctrl 2	UNKNOWN	27.488	26.5991
	O9	11	ctrl 2	UNKNOWN	27.889	26.5991
	P1	9	ctrl 2	UNKNOWN	30.144	27.1546
	P2	9	ctrl 2	UNKNOWN	30.508	27.1546
	P3	9	ctrl 2	UNKNOWN	30.33	27.1546
	P4	10	ctrl 2	UNKNOWN	32.708	29.3954
	P5	10	ctrl 2	UNKNOWN	34.216	29.3954
	P6	10	ctrl 2	UNKNOWN	32.25	29.3954
	P7	11	ctrl 2	UNKNOWN	30.062	26.5991
	P8	11	ctrl 2	UNKNOWN	30.054	26.5991
	P9	11	ctrl 2	UNKNOWN	30.036	26.5991

## Sheet: Fig.3e_3fi
User: USER
Path: C:\Program Files (x86)\BMG\PHERAstar\User\Data
Test ID: 17
Test Name: 96 Luciferase (Glow)
Date: 08/11/2023
Time: 10:33:42
Luminescence
Well	Content	Blank corrected based on Raw Data (LUM plus)
D01	Sample X1	1763020	Orc6-4A	249.808	ATPgS
D02	Sample X2	1809788		256.435
D03	Sample X3	1795455		254.404
D04	Sample X4	1781278	Orc6-4A+CDK	252.395
D05	Sample X5	1531990		217.073
D06	Sample X6	1646783		233.338
D07	Sample X7	1999755		283.352
D08	Sample X8	1999755		283.352
D09	Sample X9	1945306		275.637
D10	Sample X10	1999755		283.352
D11	Sample X11	1883643		266.899
D12	Sample X12	1999756		283.352
E01	Sample X13	403541	Orc6-4A	57.179	ATP
E02	Sample X14	397218		56.2831
E03	Sample X15	393329		55.7321
E04	Sample X16	57912	Orc6-4A+CDK	8.20574
E05	Sample X17	54513		7.72412
E06	Sample X18	51914		7.35586
E07	Sample X19	288973		40.9455
E08	Sample X20	306262		43.3953
E09	Sample X21	300848		42.6281
E10	Sample X22	58589		8.30166
E11	Sample X23	55712		7.89401
E12	Sample X24	55294		7.83479
F01	Sample X25	1737		0.246121
F02	Sample X26	14294		2.02536
F03	Sample X27	20846		2.95374
F04	Sample X28	48594		6.88544
F05	Sample X29	135858		19.2502
F06	Sample X30	208845		29.5919
F07	Sample X31	2111		0.299114
F08	Sample X32	16152		2.28863
F09	Sample X33	30046		4.25731
F10	Sample X34	70234		9.95168
F11	Sample X35	165525		23.4538
F12	Sample X36	226879		32.1472
G01	Sample X37	1260		0.178533
G02	Sample X38	15080		2.13673
G03	Sample X39	33341		4.72419
G04	Sample X40	82938		11.7518
G05	Sample X41	174301		24.6973
G06	Sample X42	217495		30.8176
H01	Blank B
H02	Standard S1	121		0.0268781	121
H03	Standard S2	313		0.0671954	313
H04	Standard S3	778		0.167988	778
H05	Standard S4	1999		0.419971	1999
H06	Standard S5	5242		1.04993	5242
H07	Standard S6	14255		2.62482	14255
H08	Standard S7	36416		6.56205	36416
H09	Standard S8	108259		16.4051	108259
H10	Standard S9	306066		41.0128	306066
H11	Standard S10	839784		102.532	839784
H12	Standard S11	1760717		256.33	1760717

## Sheet: Fig.3fii
	Figure 3 f (ii) - MCM-DH formation assay
					Number of averageable particles
	Origin	ORC	CDK	Micrographs	Total MCM-containing particles	DH	% DH
	ARS1	Orc6-4A	- CDK	128	3044	724	0.47569
	ARS1	Orc6-4A	+ CDK	174	5971	126	0.042204

[truncated: 1 more sheets: Fig.3g]
