# Supplementary material for: Cell cycle regulation has shaped replication origins in budding yeast
Source: Nat Struct Mol Biol. 2025 Jun 30;32(9):1697–707. doi: 10.1038/s41594-025-01591-9 (PMC12440816; doi:10.1038/s41594-025-01591-9)
Supplement: Supplementary file 11 — Fig. 5a,b,e,f,g and ED_Fig. 6a: statistical source data. [file 41594_2025_1591_MOESM11_ESM.xlsx]

## Sheet: Fig.5a
User: USER
Path: C:\Program Files\BMG\PHERAstar\User\Data\
Test ID: 2229
Test Name: Gideon MCM
Date: 3/9/2023
Time: 1:17:03 PM
Luminescence
Content	Well Row	Well Col	Raw Data (LUM plus)	Blank corrected based on Raw Data (LUM plus)
Blank B	G	1	1191
Sample X1	A	1	74009	72818	1000	10.6917	10.3638	4.18782	SH
Sample X2	A	2	130173	128982	500	18.9381	22.2305	20.5678
Sample X3	A	3	615543	614352	250	90.2039	96.5076	101.831
Sample X4	A	4	857163	855972	125	125.68	130.392	134.063
Sample X5	A	5	873813	872622	62.5	128.125	137.812	136.542
Sample X6	A	6	822206	821015	31.25	120.548	131.143	137.102
Sample X7	A	7	766726	765535	15.625	112.402	124.166	126.819
Sample X8	A	8	837217	836026	0	122.752	133.143	113.776
Sample X9	B	1	71776	70585	1000	10.3638
Sample X10	B	2	152596	151405	500	22.2305
Sample X11	B	3	658475	657284	250	96.5076
Sample X12	B	4	889252	888061	125	130.392
Sample X13	B	5	939784	938593	62.5	137.812
Sample X14	B	6	894366	893175	31.25	131.143
Sample X15	B	7	846845	845654	15.625	124.166
Sample X16	B	8	907991	906800	0	133.143
Sample X17	C	1	29713	28522	1000	4.18782
Sample X18	C	2	141272	140081	500	20.5678
Sample X19	C	3	694729	693538	250	101.831
Sample X20	C	4	914251	913060	125	134.063
Sample X21	C	5	931140	929949	62.5	136.542
Sample X22	C	6	934953	933762	31.25	137.102
Sample X23	C	7	864917	863726	15.625	126.819
Sample X24	C	8	776082	774891	0	113.776
Sample X25	D	1	983239	982048	1000	144.192	139.452	35.3795	DH
Sample X26	D	2	1047051	1045860	500	153.561	151.219	135.181
Sample X27	D	3	1598850	1597659	250	234.581	229.845	217.369
Sample X28	D	4	1650907	1649716	125	242.224	252.702	215.549
Sample X29	D	5	1687233	1686042	62.5	247.558	249.404	241.399
Sample X30	D	6	1588031	1586840	31.25	232.992	251.87	241.083
Sample X31	D	7	1691629	1690438	15.625	248.203	247.998	243.004
Sample X32	D	8	1742407	1741216	0	255.659	259.487	250.381
Sample X33	E	1	950957	949766	1000	139.452
Sample X34	E	2	1031100	1029909	500	151.219
Sample X35	E	3	1566597	1565406	250	229.845
Sample X36	E	4	1722267	1721076	125	252.702
Sample X37	E	5	1699809	1698618	62.5	249.404
Sample X38	E	6	1716604	1715413	31.25	251.87
Sample X39	E	7	1690234	1689043	15.625	247.998
Sample X40	E	8	1768479	1767288	0	259.487
Sample X41	F	1	242150	240959	1000	35.3795
Sample X42	F	2	921867	920676	500	135.181
Sample X43	F	3	1481628	1480437	250	217.369
Sample X44	F	4	1469233	1468042	125	215.549
Sample X45	F	5	1645286	1644095	62.5	241.399
Sample X46	F	6	1643135	1641944	31.25	241.083
Sample X47	F	7	1656216	1655025	15.625	243.004
Sample X48	F	8	1706459	1705268	0	250.381
Standard S1	G	2	1561	370
Standard S2	G	3	2242	1051
Standard S3	G	4	2571	1380
Standard S4	G	5	2905	1714
Standard S5	G	6	3079	1888
Standard S6	G	7	3121	1930
Standard S7	G	8	55669	54478		6.56205	54478
Standard S8	G	9	130291	129100		16.4051	129100
Standard S9	G	10	263017	261826		41.0128	261826
Standard S10	G	11	658989	657798		102.532	657798
Standard S11	G	12	1764612	1763421		256.33	1763421

## Sheet: Fig.5b
User: USER
Path: C:\Program Files\BMG\PHERAstar\User\Data\
Test ID: 2293
Test Name: Gideon MCM
Date: 10/5/2023
Time: 11:25:08 AM
Luminescence
Content	Well Row	Well Col	Raw Data (LUM plus)	Blank corrected based on Raw Data (LUM plus)
Sample X1	A	1	489369	489254	1	70.2194	One
Sample X2	A	2	495814	495699		71.1445
Sample X3	A	3	477654	477539		68.5381
Sample X4	A	4	378305	378190	1	54.2792	90bp
Sample X5	A	5	358409	358294		51.4236
Sample X6	A	6	369805	369690		53.0592
Sample X7	A	7	204209	204094	5	29.2923	One
Sample X8	A	8	202703	202588		29.0761
Sample X9	A	9	199174	199059		28.5696
Sample X10	A	10	356190	356075	5	51.1051	90bp
Sample X11	A	11	352040	351925		50.5095
Sample X12	A	12	367204	367089		52.6859
Sample X13	B	1	85048	84933	10	12.1899	One
Sample X14	B	2	75174	75059		10.7727
Sample X15	B	3	82234	82119		11.786
Sample X16	B	4	341815	341700	10	49.042	90bp
Sample X17	B	5	332475	332360		47.7015
Sample X18	B	6	344174	344059		49.3806
Sample X19	B	7	49948	49833	15	7.15221	One
Sample X20	B	8	47128	47013		6.74747
Sample X21	B	9	46911	46796		6.71633
Sample X22	B	10	340281	340166	15	48.8218	90bp
Sample X23	B	11	324434	324319		46.5474
Sample X24	B	12	340180	340065		48.8073
Sample X25	C	1	34013	33898	20	4.86516	One
Sample X26	C	2	34878	34763		4.98931
Sample X27	C	3	30679	30564		4.38665
Sample X28	C	4	337941	337826	20	48.486	90bp
Sample X29	C	5	319528	319413		45.8433
Sample X30	C	6	337979	337864		48.4914
Sample X31	C	7	15249	15134	30	2.17208	One
Sample X32	C	8	16792	16677		2.39354
Sample X33	C	9	16754	16639		2.38809
Sample X34	C	10	340279	340164	30	48.8215	90bp
Sample X35	C	11	329099	328984		47.2169
Sample X36	C	12	357060	356945		51.23
Blank B	D	1	115
Standard S1	D	2	262	147		0.0268781	147
Standard S2	D	3	508	393		0.0671954	393
Standard S3	D	4	1184	1069		0.167988	1069
Standard S4	D	5	2592	2477		0.419971	2477
Standard S5	D	6	6073	5958		1.04993	5958
Standard S6	D	7	15125	15010		2.62482	15010
Standard S7	D	8	39235	39120		6.56205	39120
Standard S8	D	9	111616	111501		16.4051	111501
Standard S9	D	10	293908	293793		41.0128	293793
Standard S10	D	11	771486	771371		102.532	771371
Standard S11	D	12	1762415	1762300		256.33	1762300

## Sheet: Fig.5e_ED Fig.6a
User: USER
Path: C:\Program Files\BMG\PHERAstar\User\Data\
Test ID: 2240
Test Name: Gideon MCM
Date: 3/29/2023
Time: 11:24:44 AM
Luminescence
Content	Well Row	Well Col	Raw Data (LUM plus)	Blank corrected based on Raw Data (LUM plus)
Blank B	H	1	73					0	5	10	20	30
Sample X1	A	1	831309	831236	One-w/o IPTG	121.914	2.35194	2.44229	3.96879	6.8062	6.0909	4.26828
Sample X2	A	2	884133	884060		129.662	3.41791	2.43305	3.96923	7.45035	6.749	2.43759
Sample X3	A	3	1025369	1025296		150.376	2.41501	2.62606	3.8252	7.23343	6.37162	4.4104
Sample X4	A	4	982005	981932	One-IPTG	144.016	2.44551	2.61667	5.47711	8.74087	8.12429	5.18392
Sample X5	A	5	854577	854504		125.327	2.67006	2.5385	5.30081	8.65008	8.15948	5.42783
Sample X6	A	6	833126	833053		122.181	2.28506	2.43701	5.14021	8.43859	8.03159	5.24288
Sample X7	A	7	1139852	1139779	300bp-w/o IPTG	167.167	5.73612	5.85946	8.74014	13.2438	14.4103	12.1891		8.94156	13.4124	14.5601	11.8946
Sample X8	A	8	1171969	1171896		171.878	6.28318	5.66513	9.60547	13.7071	14.6242	11.5538
Sample X9	A	9	1156943	1156870		169.674	6.10366	5.85682	8.47907	13.2862	14.6457	11.9408
Sample X10	A	10	1297863	1297790	300bp-IPTG	190.342	5.67642	8.98786	26.9386	40.859	47.5926	48.2742		26.8302	37.9938	47.5404	45.6501
Sample X11	A	11	1125861	1125788		165.115	5.77938	9.82649	26.3457	38.7753	46.772	43.6928
Sample X12	A	12	1144048	1143975		167.783	6.04382	7.74838	27.2064	34.347	48.2566	44.9834		3.00062	2.83274	3.26513	3.83789
Sample X13	B	1	16109	16036	One-w/o IPTG	2.35194	HSW
Sample X14	B	2	23377	23304		3.41791
Sample X15	B	3	16539	16466		2.41501
Sample X16	B	4	16747	16674	One-IPTG	2.44551
Sample X17	B	5	18278	18205		2.67006
Sample X18	B	6	15653	15580		2.28506
Sample X19	B	7	39183	39110	300bp-w/o IPTG	5.73612
Sample X20	B	8	42913	42840		6.28318
Sample X21	B	9	41689	41616		6.10366
Sample X22	B	10	38776	38703	300bp-IPTG	5.67642
Sample X23	B	11	39478	39405		5.77938
Sample X24	B	12	41281	41208		6.04382
Sample X25	C	1	16725	16652	One-w/o IPTG	2.44229	0
Sample X26	C	2	16662	16589		2.43305
Sample X27	C	3	17978	17905		2.62606
Sample X28	C	4	17914	17841	One-IPTG	2.61667
Sample X29	C	5	17381	17308		2.5385
Sample X30	C	6	16689	16616		2.43701
Sample X31	C	7	40024	39951	300bp-w/o IPTG	5.85946
Sample X32	C	8	38699	38626		5.66513
Sample X33	C	9	40006	39933		5.85682
Sample X34	C	10	61354	61281	300bp-IPTG	8.98786
Sample X35	C	11	67072	66999		9.82649
Sample X36	C	12	52903	52830		7.74838
Sample X37	D	1	27133	27060	One-w/o IPTG	3.96879	5
Sample X38	D	2	27136	27063		3.96923
Sample X39	D	3	26154	26081		3.8252
Sample X40	D	4	37417	37344	One-IPTG	5.47711
Sample X41	D	5	36215	36142		5.30081
Sample X42	D	6	35120	35047		5.14021
Sample X43	D	7	59665	59592	300bp-w/o IPTG	8.74014
Sample X44	D	8	65565	65492		9.60547
Sample X45	D	9	57885	57812		8.47907
Sample X46	D	10	183746	183673	300bp-IPTG	26.9386
Sample X47	D	11	179703	179630		26.3457
Sample X48	D	12	185572	185499		27.2064
Sample X49	E	1	46479	46406	One-w/o IPTG	6.8062	10
Sample X50	E	2	50871	50798		7.45035
Sample X51	E	3	49392	49319		7.23343
Sample X52	E	4	59670	59597	One-IPTG	8.74087
Sample X53	E	5	59051	58978		8.65008
Sample X54	E	6	57609	57536		8.43859
Sample X55	E	7	90372	90299	300bp-w/o IPTG	13.2438
Sample X56	E	8	93531	93458		13.7071
Sample X57	E	9	90661	90588		13.2862
Sample X58	E	10	278658	278585	300bp-IPTG	40.859
Sample X59	E	11	264451	264378		38.7753
Sample X60	E	12	234258	234185		34.347
Sample X61	F	1	41602	41529	One-w/o IPTG	6.0909	20
Sample X62	F	2	46089	46016		6.749
Sample X63	F	3	43516	43443		6.37162
Sample X64	F	4	55466	55393	One-IPTG	8.12429
Sample X65	F	5	55706	55633		8.15948
Sample X66	F	6	54834	54761		8.03159
Sample X67	F	7	98325	98252	300bp-w/o IPTG	14.4103
Sample X68	F	8	99784	99711		14.6242
Sample X69	F	9	99930	99857		14.6457
Sample X70	F	10	324569	324496	300bp-IPTG	47.5926
Sample X71	F	11	318974	318901		46.772
Sample X72	F	12	329096	329023		48.2566
Sample X73	G	1	29175	29102	One-w/o IPTG	4.26828	30
Sample X74	G	2	16693	16620		2.43759
Sample X75	G	3	30144	30071		4.4104
Sample X76	G	4	35418	35345	One-IPTG	5.18392
Sample X77	G	5	37081	37008		5.42783
Sample X78	G	6	35820	35747		5.24288
Sample X79	G	7	83181	83108	300bp-w/o IPTG	12.1891
Sample X80	G	8	78849	78776		11.5538
Sample X81	G	9	81488	81415		11.9408
Sample X82	G	10	329216	329143	300bp-IPTG	48.2742
Sample X83	G	11	297979	297906		43.6928
Sample X84	G	12	306779	306706		44.9834
Standard S1	H	2	221	148		0.0268781	148
Standard S2	H	3	454	381		0.0671954	381
Standard S3	H	4	1040	967		0.167988	967
Standard S4	H	5	2492	2419		0.419971	2419
Standard S5	H	6	6244	6171		1.04993	6171
Standard S6	H	7	15815	15742		2.62482	15742
Standard S7	H	8	37964	37891		6.56205	37891
Standard S8	H	9	106997	106924		16.4051	106924
Standard S9	H	10	269035	268962		41.0128	268962
Standard S10	H	11	741369	741296		102.532	741296
Standard S11	H	12	1733128	1733055		256.33	1733055

## Sheet: Fig.5f_rawexperiemntaldata
User: USER
Path: C:\Program Files (x86)\BMG\PHERAstar\User\Data
Test ID: 14
Test Name: 96 Luciferase (Glow)
Date: 01/11/2023
Time: 10:13:56
Luminescence
Well	Content	Blank corrected based on Raw Data (LUM plus)
A01	Sample X1	743991	80	109.439	109.777	0.980087
A02	Sample X2	751675		110.57
A03	Sample X3	743183		109.321
A04	Sample X4	750059	90	110.332	112.007	1		1
A05	Sample X5	781544		114.963				1.04198
A06	Sample X6	752733		110.725				1.00357
A07	Sample X7	666269	100	98.0067	98.3648	0.878203		0.888289
A08	Sample X8	677715		99.6904				0.903549
A09	Sample X9	662127		97.3974				0.882767
A10	Sample X10	529645	200	77.9096	75.9698	0.67826		0.706138
A11	Sample X11	525336		77.2757				0.700393
A12	Sample X12	494392		72.724				0.659137
B01	Sample X13	394105	300	57.972	57.7314	0.515427		0.525432
B02	Sample X14	389924		57.3569				0.519858
B03	Sample X15	393379		57.8652				0.524464
B04	Sample X16	305016	400	44.8672	44.8936	0.400811		0.406656
B05	Sample X17	312591		45.9814				0.416755
B06	Sample X18	297979		43.832				0.397274
C01	Blank B
C02	Standard S1	121		0.0268781	121
C03	Standard S2	159		0.0671954	159
C04	Standard S3	198		0.167988	198
C05	Standard S4	361		0.419971	361
C06	Standard S5	983		1.04993	983
C07	Standard S6	3188		2.62482	3188
C08	Standard S7	13501		6.56205	13501
C09	Standard S8	52800		16.4051	52800
C10	Standard S9	204299		41.0128	204299
C11	Standard S10	678332		102.532	678332
C12	Standard S11	1766733		256.33	1766733

## Sheet: Fig.5g
User: USER
Path: C:\Program Files\BMG\PHERAstar\User\Data\
Test ID: 2231
Test Name: Gideon MCM
Date: 3/14/2023
Time: 11:18:30 AM
Luminescence
Content	Well Row	Well Col	Raw Data (LUM plus)	Blank corrected based on Raw Data (LUM plus)
Blank B	H	1	230
Sample X1	A	1	806355	806125	70	117.132	109.894	113.804
Sample X2	A	2	779906	779676	71	113.289	102.714	104.303
Sample X3	A	3	772401	772171	72	112.198	109.7	108.143
Sample X4	A	4	775517	775287	73	112.651	104.934	103.67
Sample X5	A	5	859597	859367	74	124.868	123.916	120.88
Sample X6	A	6	927507	927277	75	134.736	131.653	129.97
Sample X7	A	7	878649	878419	76	127.636	131.656	132.48
Sample X8	A	8	904232	904002	77	131.354	125.284	125.857
Sample X9	A	9	987448	987218	78	143.445	150.705	151.37
Sample X10	A	10	938365	938135	79	136.313	140.41	142.288
Sample X11	A	11	902139	901909	80	131.05	131.566	137.224
Sample X12	A	12	819325	819095	81	119.016	123.81	130.148
Sample X13	B	1	892597	892367	82	129.663	114.626	131.884
Sample X14	B	2	882502	882272	83	128.196	130.191	133.706
Sample X15	B	3	859005	858775	84	124.782	128.904	130.316
Sample X16	B	4	813956	813726	85	118.236	123.945	123.079
Sample X17	B	5	897712	897482	86	130.406	135.153	132.553
Sample X18	B	6	923043	922813	87	134.087	136.862	142.914
Sample X19	B	7	902781	902551	88	131.143	135.763	134.738
Sample X20	B	8	905873	905643	89	131.592	141.417	136.036
Sample X21	B	9	950956	950726	90	138.143	137.458	145.002
Sample X22	B	10	942918	942688	91	136.975	140.405	142.441
Sample X23	B	11	925172	924942	92	134.396	137.022	129.714
Sample X24	B	12	901347	901117	93	130.934	133.551	134.139
Sample X25	C	1	756542	756312	70	109.894
Sample X26	C	2	707130	706900	71	102.714
Sample X27	C	3	755207	754977	72	109.7
Sample X28	C	4	722409	722179	73	104.934
Sample X29	C	5	853048	852818	74	123.916
Sample X30	C	6	906289	906059	75	131.653
Sample X31	C	7	906311	906081	76	131.656
Sample X32	C	8	862458	862228	77	125.284
Sample X33	C	9	1037415	1037185	78	150.705
Sample X34	C	10	966557	966327	79	140.41
Sample X35	C	11	905696	905466	80	131.566
Sample X36	C	12	852314	852084	81	123.81
Sample X37	D	1	789109	788879	82	114.626
Sample X38	D	2	896233	896003	83	130.191
Sample X39	D	3	887371	887141	84	128.904
Sample X40	D	4	853245	853015	85	123.945
Sample X41	D	5	930378	930148	86	135.153
Sample X42	D	6	942145	941915	87	136.862
Sample X43	D	7	934580	934350	88	135.763
Sample X44	D	8	973492	973262	89	141.417
Sample X45	D	9	946243	946013	90	137.458
Sample X46	D	10	966528	966298	91	140.405
Sample X47	D	11	943242	943012	92	137.022
Sample X48	D	12	919355	919125	93	133.551
Sample X49	E	1	783454	783224	70	113.804
Sample X50	E	2	718065	717835	71	104.303
Sample X51	E	3	744489	744259	72	108.143
Sample X52	E	4	713711	713481	73	103.67
Sample X53	E	5	832149	831919	74	120.88
Sample X54	E	6	894711	894481	75	129.97
Sample X55	E	7	911986	911756	76	132.48
Sample X56	E	8	866406	866176	77	125.857
Sample X57	E	9	1041988	1041758	78	151.37
Sample X58	E	10	979484	979254	79	142.288
Sample X59	E	11	944630	944400	80	137.224
Sample X60	E	12	895934	895704	81	130.148
Sample X61	F	1	907884	907654	82	131.884
Sample X62	F	2	920420	920190	83	133.706
Sample X63	F	3	897091	896861	84	130.316
Sample X64	F	4	847287	847057	85	123.079
Sample X65	F	5	912485	912255	86	132.553
Sample X66	F	6	983793	983563	87	142.914
Sample X67	F	7	927525	927295	88	134.738
Sample X68	F	8	936456	936226	89	136.036
Sample X69	F	9	998166	997936	90	145.002
Sample X70	F	10	980535	980305	91	142.441
Sample X71	F	11	892951	892721	92	129.714
Sample X72	F	12	923403	923173	93	134.139
Sample X73	G	1	18554	18324		2.66252
Sample X74	G	2	16442	16212		2.35564
Sample X75	G	3	26452	26222		3.81012
Sample X76	G	4	15406	15176		2.20511
Sample X77	G	5	31691	31461		4.57136
Sample X78	G	6	1920	1690		0.245561
Sample X79	G	7	1907	1677		0.243672
Sample X80	G	8	1992	1762		0.256023
Sample X81	G	9	2145	1915		0.278254
Sample X82	G	10	2423	2193		0.318648
Sample X83	G	11	2800	2570		0.373427
Sample X84	G	12	2921	2691		0.391009
Standard S1	H	2	664	434		0.0268781	434
Standard S2	H	3	852	622		0.0671954	622
Standard S3	H	4	1548	1318		0.167988	1318
Standard S4	H	5	3412	3182		0.419971	3182
Standard S5	H	6	7603	7373		1.04993	7373
Standard S6	H	7	18904	18674		2.62482	18674
Standard S7	H	8	46038	45808		6.56205	45808
Standard S8	H	9	114558	114328		16.4051	114328
Standard S9	H	10	298735	298505		41.0128	298505
Standard S10	H	11	747423	747193		102.532	747193
Standard S11	H	12	1745004	1744774		256.33	1744774
