# Supplementary material for: Cell cycle regulation has shaped replication origins in budding yeast
Source: Nat Struct Mol Biol. 2025 Jun 30;32(9):1697–707. doi: 10.1038/s41594-025-01591-9 (PMC12440816; doi:10.1038/s41594-025-01591-9)
Supplement: Supplementary file 12 — ED_Fig. 2e: statistical source data. [file 41594_2025_1591_MOESM12_ESM.xlsx]

## Sheet: ED Fig.2e
	Temperature(¡C)	1	2	3	4	5	6	7	8	9	10	11	12
	27.5	487	7738	19161	54121	145263	383861	1064008	2649738	8636684	25671254	62672284	#SAT
		4510128	6773678	28223118	40101184	38356540	6297235	2825410	9217914	24167796	52904272	28705580	2129795
		4853842	7206418	29841454	46492424	49400472	7530244	2744883	8946264	24899482	51545220	30937360	1612012
		4796217	8140430	33725968	48841056	46890084	8043122	2995622	9472727	26176958	52603944	26104324	2081187
	one	4510128	4853842	4796217							0	487
	10	6773678	7206418	8140430							0.0268781	7738	7251
	50	28223118	29841454	33725968							0.0671954	19161	18674
	90	40101184	46492424	48841056							0.167988	54121	53634
	300	38356540	49400472	46890084							0.419971	145263	144776
	A1	6297235	7530244	8043122							1.04993	383861	383374
	one	2825410	2744883	2995622							2.62482	1064008	1063521
	10	9217914	8946264	9472727							6.56205	2649738	2649251
	50	24167796	24899482	26176958							16.4051	8636684	8636197
	90	52904272	51545220	52603944							41.0128	25671254	25670767
	300	28705580	30937360	26104324							102.532	62672284	62671797
	A1	2129795	1612012	2081187							256.33
	one	4509641	4853355	4795730
	10	6773191	7205931	8139943
	50	28222631	29840967	33725481
	90	40100697	46491937	48840569
	300	38356053	49399985	46889597
	A1	6296748	7529757	8042635
	one	2824923	2744396	2995135
	10	9217427	8945777	9472240
	50	24167309	24898995	26176471
	90	52903785	51544733	52603457
	300	28705093	30936873	26103837
	A1	2129308	1611525	2080700
	one	7.38635	7.94932	7.85494
	10	11.0938	11.8026	13.3324
	50	46.2259	48.8766	55.239
	90	65.681	76.1493	79.9961
	300	62.8235	80.9124	76.8006
	A1	10.3135	12.333	13.1731
	one	4.62695	4.49505	4.90574
	10	15.0972	14.6523	15.5146
	50	39.5837	40.7821	42.8745
	90	86.6512	84.4252	86.1593
	300	47.0161	50.6716	42.7555
	A1	3.4876	2.63952	3.40798
		Temperature(¡C)	1	2	3	4	5	6	7	8	9	10	11	12
		27.5	776	7608	18201	51191	130959	419226	1051164	2850921	7984875	24162536	64613768	#SAT
			4303654	6499996	28094790	39883916	37177504	5875280	2641732	8432620	23599000	53994512	26892286	1912557
			4384762	7290616	31103630	46199108	48542884	7622860	2709245	8939829	25832700	54590952	30061456	1883621
			4523248	7765970	33022028	47150012	44898904	7950915	2808313	8686366	25598928	54115776	26637266	1875991
			0	6832	17425	50415	130183	418450	1050388	2850145	7984099	24161760	64612992	#VALUE!
			4302878	6499220	28094014	39883140	37176728	5874504	2640956	8431844	23598224	53993736	26891510	1911781
			4383986	7289840	31102854	46198332	48542108	7622084	2708469	8939053	25831924	54590176	30060680	1882845
			4522472	7765194	33021252	47149236	44898128	7950139	2807537	8685590	25598152	54115000	26636490	1875215
