# Supplementary material for: Cell cycle regulation has shaped replication origins in budding yeast
Source: Nat Struct Mol Biol. 2025 Jun 30;32(9):1697–707. doi: 10.1038/s41594-025-01591-9 (PMC12440816; doi:10.1038/s41594-025-01591-9)
Supplement: Supplementary file 14 — ED_Fig. 6d,e: statistical source data. [file 41594_2025_1591_MOESM14_ESM.xlsx]

## Sheet: Microplate End point
User: USER
Path: C:\Program Files (x86)\BMG\PHERAstar\User\Data
Test ID: 114
Test Name: 96 Luciferase (Glow)
Date: 16/05/2024
Time: 12:10:22
Luminescence
	Blank corrected based on Raw Data (LUM plus)
	1	2	3	4	5	6	7	8	9	10	11	12		Average of all blanks used
A	7339	7307	8850	24765	23677	25464	7930	9079	7202	80870	82706	82515
B	65683	89128	83834	160847	171046	166042	75307	71118	56157	275130	267497	260901		Used correction value(s):
C	89708	93042	94313	879329	868393	865833	762796	806457	856268	1180714	1063663	1149809		Blank 262
D	25848	28857	28006	32147	33632	33113	37194	37142	40177	471715	485295	478971
E		183	343	761	2079	5653	15182	41333	116162	300748	835291	1849513
F
G
H

## Sheet: Table End point
User: USER
Path: C:\Program Files (x86)\BMG\PHERAstar\User\Data
Test ID: 114
Test Name: 96 Luciferase (Glow)
Date: 16/05/2024
Time: 12:10:22
Luminescence
Well	Content	Blank corrected based on Raw Data (LUM plus)
A01	Sample X1	7339	One-w/o IPTG	0.999605	HSW-After IPTG
A02	Sample X2	7307		0.995246
A03	Sample X3	8850		1.20541
A04	Sample X4	24765	300 bp-w/o IPTG	3.37311
A05	Sample X5	23677		3.22491
A06	Sample X6	25464		3.46831
A07	Sample X7	7930	One-w/ IPTG	1.0801
A08	Sample X8	9079		1.2366
A09	Sample X9	7202		0.980945
A10	Sample X10	80870	300 bp-w/ IPTG	11.0149
A11	Sample X11	82706		11.2649
A12	Sample X12	82515		11.2389
B01	Sample X13	65683	One-w/o IPTG	8.94632	LSW-After IPTG
B02	Sample X14	89128		12.1396
B03	Sample X15	83834		11.4186
B04	Sample X16	160847	300 bp-w/o IPTG	21.9081
B05	Sample X17	171046		23.2972
B06	Sample X18	166042		22.6157
B07	Sample X19	75307	One-w/ IPTG	10.2572
B08	Sample X20	71118		9.68659
B09	Sample X21	56157		7.64884
B10	Sample X22	275130	300 bp-w/ IPTG	37.474
B11	Sample X23	267497		36.4343
B12	Sample X24	260901		35.5359
C01	Sample X25	89708		12.2186
C02	Sample X26	93042		12.6727
C03	Sample X27	94313		12.8459
C04	Sample X28	879329		119.769
C05	Sample X29	868393		118.279
C06	Sample X30	865833		117.93
C07	Sample X31	762796	One-LSW	103.896	Before IPTG
C08	Sample X32	806457		109.843
C09	Sample X33	856268		116.628
C10	Sample X34	1180714	300 bp-LSW	160.819
C11	Sample X35	1063663		144.876
C12	Sample X36	1149809		156.609
D01	Sample X37	25848	One-HSW	3.52061
D02	Sample X38	28857		3.93045
D03	Sample X39	28006		3.81454
D04	Sample X40	32147	300 bp-HSW	4.37857
D05	Sample X41	33632		4.58083
D06	Sample X42	33113		4.51014
D07	Sample X43	37194		5.06599
D08	Sample X44	37142		5.05891
D09	Sample X45	40177		5.47229
D10	Sample X46	471715		64.2497
D11	Sample X47	485295		66.0994
D12	Sample X48	478971		65.238
E01	Blank B
E02	Standard S1	183		0.0268781	183
E03	Standard S2	343		0.0671954	343
E04	Standard S3	761		0.167988	761
E05	Standard S4	2079		0.419971	2079
E06	Standard S5	5653		1.04993	5653
E07	Standard S6	15182		2.62482	15182
E08	Standard S7	41333		6.56205	41333
E09	Standard S8	116162		16.4051	116162
E10	Standard S9	300748		41.0128	300748
E11	Standard S10	835291		102.532	835291
E12	Standard S11	1849513		256.33	1849513

## Sheet: Protocol Information
User: USER
Path: C:\Program Files (x86)\BMG\PHERAstar\User\Data
Test ID: 114
Test Name: 96 Luciferase (Glow)
Date: 16/05/2024
Time: 12:10:22
Luminescence
Basic settings
Measurement type:	Luminescence
Microplate name:	GREINER 96 HALF AREA
Endpoint settings
Measurement interval time [s]:	1
Optic settings
Optic module:	LUM plus
Emission:	-
Gain:	1154
Well(s) used for gain adjustment:	E12
Focal height [mm]:	12
Well used for focus adjustment:	G12
General settings
Top optic used
Spoon type:	-
Reading direction:	unidirectional, horizontal left to right, top to bottom
Target temperature [°C]:	25
Comment
	Luciferase Glow assay, no injection. Reagent must be pipetted outside the reader. Gain set at 3600. 1 sec measurement interval time so maximum counts will be 10,000,000 RLUs.
